# Supplementary material for: Comparison of common acute respiratory infection case definitions for identification of hospitalized influenza cases at a population-based surveillance site in Egypt
Source: PLoS One. 2021 Mar 25;16(3):e0248563. doi: 10.1371/journal.pone.0248563 (PMC7993808; doi:10.1371/journal.pone.0248563)
Supplement: S1 Dataset — (XLSX) [file pone.0248563.s003.xlsx]

## Sheet: S1 Dataset
PtConsentARI	MonthScreen	YearScreened	agegroup_final	Sex	NPorOP	SudOnsetFev	TempGT38	AbWBC	AbBrSound	Tachypnea	Cough	Sputum	Hemoptysis	ChestPain	SoreThroat	Dyspnea	DiffBreath	NoDrink	Lethargic	VomitAll	Convulsion	NasalFlar	Grunting	LowOxSat	Indrawing	Stridor	SympDays	IMCIModerate	IMCISevere	CDC_IEIP	ADULTSARI2006	WHOSARI2011	RevisedWHOSARI	FluPos	ICU	Death	FluA_Pos	FluB_Pos	H3N2_Pos	H1N1pdm09_Pos	H5_Pos	Diabetes	Asthma	Liver
1	6	2009	5-64	0	1	1	0	0	1	0	1	1	1	1	0	1											30	0	0	0	0	0	0	0	0	0	0	0	0	0	0	1	0	0
1	6	2009	5-64	1	1	1	0	0	1	1	1	1	1	1	1	1											3	1	0	0	0	1	1	0	0	0	0	0	0	0	0	0	0	0
1	6	2009	5-64	1	1	1	0	0	1	0	1	1	0	0	0	1											3	0	0	0	0	1	1	0	0	0	0	0	0	0	0	0	0	0
1	6	2009	65+	0	1	1	0	0	1	1	1	1	0	0	0	1											7	1	0	0	0	1	1	0	0	0	0	0	0	0	0	0	0	0
1	6	2009	5-64	1	1	1	0	0	1	0	1	1	0	1	0	1											7	0	0	0	0	1	1	0	0	0	0	0	0	0	0	1	0	0
1	6	2009	5-64	0	1	1	0	0	0	0	1	1	0	1	0	0											3	0	0	0	0	1	1	0	0	0	0	0	0	0	0	0	0	0
1	6	2009	<5	1	1	1	0	9	1	1	1	0	0	0	1	1	1	0	0	0	0	1	1	9	1	0	4	1	1	0	0	1	1	0	0	0	0	0	0	0	0	0	0	0
1	6	2009	<5	1	1	1	0	9	1	0	1	1	0	0	1	0	0	0	0	0	0	0	0	9	0	0	6	0	0	0	0	1	1	0	0	0	0	0	0	0	0	0	0	0
1	6	2009	5-64	1	1	1	0	0	1	0	1	1	0	0	0	1											3	0	0	0	0	1	1	0	0	0	0	0	0	0	0	0	0	0
1	6	2009	5-64	1	1	1	1	0	1	1	1	1	0	0	0	1											10	1	0	1	1	0	1	0	0	0	0	0	0	0	0	1	0	0
1	6	2009	5-64	0	1	1	0	0	1	0	1	1	0	0	0	1											7	0	0	0	0	1	1	0	0	0	0	0	0	0	0	0	0	0
1	6	2009	5-64	0	1	1	1	9	1	1	1	1	0	1	0	1											2	1	0	1	1	1	1	0	0	0	0	0	0	0	0	0	0	0
1	6	2009	65+	1	1	0	0	9	1	1	0	0	0	1	0	1											3	0	0	0	0	0	0	0	1	1	0	0	0	0	0	0	0	1
1	6	2009	5-64	1	1	1	1	0	1	1	1	1	0	1	0	1											4	1	0	1	1	1	1	1	0	0	1	0	1	0	0	0	0	0
1	6	2009	5-64	1	1	1	0	0	1	1	1	1	0	1	1	1											5	1	0	0	0	1	1	0	0	0	0	0	0	0	0	0	0	0
1	6	2009	<5	0	1	1	1	0	1	1	0	0	0	0	1	1	1	0	0	0	1	1	1	9	1	0	8	1	1	1	1	0	0	0	0	0	0	0	0	0	0	0	0	0
1	6	2009	5-64	1	1	1	0	0	1	1	1	1	0	1	1	1											5	1	0	0	0	1	1	0	0	0	0	0	0	0	0	0	0	0
1	6	2009	5-64	1	1	1	0	0	0	0	1	1	0	0	0	1											8	0	0	0	0	0	1	0	0	0	0	0	0	0	0	0	0	0
1	6	2009	65+	1	0	1	0	0	1	0	0	1	0	0	0	1											1	0	0	0	0	0	0	0	0	0	0	0	0	0	0	0	0	0
1	6	2009	5-64	1	1	1	0	9	1	1	1	1	1	1	0	1											7	1	0	0	0	1	1	0	0	0	0	0	0	0	0	0	0	0
1	6	2009	5-64	0	1	1	0	0	1	0	1	1	0	0	0	1											15	0	0	0	0	0	0	0	0	0	0	0	0	0	0	0	0	1
1	6	2009	5-64	0	1	1	0	0	0	1	1	1	0	1	0	1											3	1	0	0	0	1	1	0	0	0	0	0	0	0	0	0	0	0
1	6	2009	<5	1	1	0	0	9	1	1	1	1	0	0	0	0	0	0	0	0	0	0	0	9	0	0	9	1	0	0	0	0	0	0	0	0	0	0	0	0	0	0	0	0
1	6	2009	5-64	1	1	1	0	0	0	0	1	1	0	0	0	0											17	0	0	0	0	0	0	0	0	0	0	0	0	0	0	0	0	0
1	6	2009	<5	1	1	1	1	9	1	1	1	0	0	0	1	1	1	1	0	0	0	0	0	9	1	0	1	1	1	1	1	1	1	0	0	0	0	0	0	0	0	0	0	0
1	6	2009	5-64	0	1	0	1	0	1	1	1	1	0	1	0	1											15	1	0	1	1	0	0	0	0	0	0	0	0	0	0	0	0	0
1	6	2009	5-64	0	1	1	0	0	1	0	1	1	0	0	0	1											10	0	0	0	0	0	1	0	0	0	0	0	0	0	0	0	0	0
1	6	2009	5-64	0	1	1	0	0	1	0	1	1	0	0	1	1											4	0	0	0	0	1	1	0	0	0	0	0	0	0	0	0	0	0
1	6	2009	5-64	0	1	1	0	0	1	0	1	1	1	1	1	1											2	0	0	0	0	1	1	0	0	0	0	0	0	0	0	0	0	0
1	6	2009	5-64	0	1	1	0	0	1	0	1	1	0	0	1	1											7	0	0	0	0	1	1	0	0	0	0	0	0	0	0	0	0	0
1	6	2009	5-64	1	1	1	0	0	1	0	1	1	0	0	0	1											7	0	0	0	0	1	1	0	0	0	0	0	0	0	0	0	0	0
1	6	2009	5-64	0	1	1	0	9	1	0	1	1	0	0	0	1											15	0	0	0	0	0	0	0	0	0	0	0	0	0	0	0	0	0
1	6	2009	<5	1	1	1	1	9	1	1	1	0	0	0	1	1	1	0	0	0	0	0	1	9	0	0	10	1	1	1	1	0	1	0	0	0	0	0	0	0	0	0	0	0
1	6	2009	<5	0	1	1	1	0	1	0	1	1	0	0	1	0	1	0	0	0	0	0	1	9	0	0	2	0	1	1	1	1	1	0	0	0	0	0	0	0	0	0	0	0
1	6	2009	5-64	0	1	1	0	0	1	0	1	1	0	0	0	1											7	0	0	0	0	1	1	0	0	0	0	0	0	0	0	0	0	0
1	6	2009	5-64	0	1	1	0	0	1	0	1	1	0	0	0	1											3	0	0	0	0	1	1	0	0	0	0	0	0	0	0	0	0	0
1	6	2009	5-64	0	1	1	0	0	1	0	1	1	0	0	0	1											10	0	0	0	0	0	1	0	0	0	0	0	0	0	0	1	0	0
1	6	2009	5-64	1	1	1	0	0	1	0	1	1	0	0	1	1											4	0	0	0	0	1	1	0	0	0	0	0	0	0	0	0	0	0
1	6	2009	5-64	1	1	1	0	0	1	0	1	1	0	0	1	1											5	0	0	0	0	1	1	1	0	0	0	1	0	0	0	0	0	0
1	6	2009	5-64	1	1	1	1	0	1	0	1	1	0	0	0	1											7	0	0	1	1	1	1	1	0	0	0	1	0	0	0	0	0	0
1	6	2009	5-64	0	1	1	0	0	1	0	1	1	0	0	0	1											10	0	0	0	0	0	1	0	0	0	0	0	0	0	0	0	0	0
1	6	2009	5-64	1	1	1	0	0	1	0	1	1	0	0	0	1											15	0	0	0	0	0	0	0	0	0	0	0	0	0	0	0	0	0
1	6	2009	5-64	0	1	0	1	9	0	0	1	0	0	1	0	1											3	0	0	1	1	1	1	0	1	0	0	0	0	0	0	0	0	0
1	6	2009	5-64	0	1	1	0	0	1	0	1	1	0	0	1	1											3	0	0	0	0	1	1	0	0	0	0	0	0	0	0	0	0	0
1	6	2009	5-64	0	1	1	0	0	1	0	1	1	0	0	1	1											7	0	0	0	0	1	1	0	0	0	0	0	0	0	0	0	0	0
1	6	2009	5-64	0	0	1	0	0	0	0	1	1	0	0	0	0											14	0	0	0	0	0	0	0	0	0	0	0	0	0	0	0	0	0
1	6	2009	5-64	0	1	1	0	1	1	0	1	0	0	1	0	1											6	0	0	1	0	1	1	0	1	0	0	0	0	0	0	0	0	0
1	6	2009	5-64	1	1	1	1	9	0	0	0	0	0	1	1	1											2	0	0	1	1	0	0	0	0	0	0	0	0	0	0	1	0	0
1	6	2009	5-64	1	1	1	0	9	1	1	1	1	0	1	0	1											7	1	0	0	0	1	1	0	0	0	0	0	0	0	0	0	0	0
1	6	2009	5-64	0	1	1	0	9	1	0	1	1	1	0	0	0											2	0	0	0	0	1	1	0	0	0	0	0	0	0	0	0	0	0
1	6	2009	65+	0	0	1	0	9	1	0	1	1	0	1	0	1											30	0	0	0	0	0	0	0	0	0	0	0	0	0	0	1	0	0
1	6	2009	5-64	1	1	1	1	0	1	1	1	1	0	1	0	1											10	1	0	1	1	0	1	0	0	0	0	0	0	0	0	0	0	0
1	6	2009	5-64	0	1	1	1	9	1	1	1	1	0	0	1	1	1	0	0	0	0	0	0	9	1	0	1	1	1	1	1	1	1	0	0	0	0	0	0	0	0	0	0	0
1	6	2009	5-64	0	1	1	1	9	1	1	1	1	0	0	0	1											10	1	0	1	1	0	1	0	0	0	0	0	0	0	0	0	0	0
1	6	2009	5-64	0	1	1	0	0	1	0	1	0	0	0	0	1											7	0	0	0	0	1	1	0	0	0	0	0	0	0	0	0	0	0
1	6	2009	65+	0	1	1	0	0	0	0	0	0	1	0	0	0											7	0	0	0	0	0	0	0	0	0	0	0	0	0	0	0	0	0
1	6	2009	65+	0	1	1	0	0	1	0	1	1	0	0	1	1											4	0	0	0	0	1	1	0	0	0	0	0	0	0	0	0	0	0
1	6	2009	5-64	1	1	1	0	0	1	0	1	1	0	0	0	1											4	0	0	0	0	1	1	0	0	0	0	0	0	0	0	0	0	0
1	6	2009	<5	1	1	1	1	9	1	1	1	1	0	1	1	1	1	0	0	0	0	1	1	9	1	0	2	1	1	1	1	1	1	1	0	0	0	1	0	0	0	0	0	0
1	6	2009	5-64	0	1	1	0	9	0	1	1	1	0	1	0	1											14	1	0	0	0	0	0	0	0	0	0	0	0	0	0	1	0	1
1	6	2009	5-64	0	1	1	0	9	1	1	1	1	0	0	0	1											1	1	0	0	0	1	1	0	0	0	0	0	0	0	0	0	0	1
1	6	2009	65+	0	0	1	0	0	1	0	1	1	0	1	0	1											4	0	0	0	0	1	1	0	0	0	0	0	0	0	0	0	0	0
1	6	2009	65+	0	1	1	0	0	1	0	1	1	0	0	0	1											4	0	0	0	0	1	1	0	0	0	0	0	0	0	0	0	0	0
1	6	2009	65+	0	1	1	0	0	1	0	1	1	1	0	0	1											10	0	0	0	0	0	1	0	0	0	0	0	0	0	0	0	0	0
1	6	2009	5-64	0	1	1	0	0	1	0	1	1	0	0	0	1											15	0	0	0	0	0	0	0	0	0	0	0	0	0	0	1	0	0
1	6	2009	5-64	0	1	1	0	0	1	0	1	1	0	0	0	1											4	0	0	0	0	1	1	0	0	0	0	0	0	0	0	1	0	0
1	6	2009	5-64	0	1	1	0	0	1	0	1	1	0	0	0	1											2	0	0	0	0	1	1	0	0	0	0	0	0	0	0	0	0	0
1	6	2009	65+	1	1	1	0	0	1	0	1	1	0	1	0	1											7	0	0	0	0	1	1	0	0	0	0	0	0	0	0	1	0	0
1	6	2009	<5	0	1	1	0	9	1	1	1	0	0	0	0	1	1	1	0	1	0	0	0	9	1	0	5	1	1	0	0	1	1	0	0	0	0	0	0	0	0	0	0	0
1	6	2009	5-64	1	1	1	0	0	1	0	1	1	0	0	0	1											4	0	0	0	0	1	1	0	0	0	0	0	0	0	0	0	0	0
1	6	2009	5-64	1	1	1	0	0	1	1	1	0	0	1	0	1											4	1	0	0	0	1	1	0	0	0	0	0	0	0	0	1	0	0
1	6	2009	5-64	1	1	1	0	0	1	0	1	1	0	0	0	1											10	0	0	0	0	0	1	0	0	0	0	0	0	0	0	0	0	0
1	6	2009	5-64	1	1	1	0	0	1	1	1	1	0	0	0	1											2	1	0	0	0	1	1	0	0	0	0	0	0	0	0	0	0	0
1	6	2009	5-64	1	1	1	0	0	1	0	1	1	0	0	1	1											3	0	0	0	0	1	1	0	0	0	0	0	0	0	0	0	0	0
1	6	2009	5-64	0	1	1	1	0	1	1	1	1	0	0	0	0											10	1	0	1	0	0	1	0	0	0	0	0	0	0	0	0	0	0
1	6	2009	<5	0	1	1	0	9	1	1	1	0	0	0	1	1	1	0	0	0	0	0	1	9	1	0	7	1	1	0	0	1	1	0	0	0	0	0	0	0	0	0	0	0
1	6	2009	5-64	1	1	1	1	0	0	0	1	0	0	0	1	0											7	0	0	1	0	1	1	0	0	0	0	0	0	0	0	0	0	0
1	6	2009	5-64	1	1	1	0	0	1	0	1	1	0	0	0	1											20	0	0	0	0	0	0	0	0	0	0	0	0	0	0	0	0	0
1	6	2009	5-64	1	1	1	0	0	1	0	1	1	0	0	0	1											4	0	0	0	0	1	1	1	0	0	1	0	1	0	0	0	0	0
1	6	2009	5-64	0	0	1	0	0	1	0	1	1	0	0	0	1											7	0	0	0	0	1	1	0	0	0	0	0	0	0	0	0	0	0
1	6	2009	5-64	0	1	1	0	0	0	0	1	1	1	0	0	1											3	0	0	0	0	1	1	0	0	0	0	0	0	0	0	0	0	0
1	6	2009	5-64	0	1	1	0	0	1	0	1	1	0	0	1	1											15	0	0	0	0	0	0	0	0	0	0	0	0	0	0	0	0	0
1	6	2009	<5	0	1	0	1	9	1	1	1	0	0	0	1	0	1	0	0	0	0	0	1	9	1	0	7	1	1	1	1	1	1	0	0	0	0	0	0	0	0	0	0	0
1	6	2009	5-64	1	1	1	0	0	1	0	1	1	0	0	1	1											4	0	0	0	0	1	1	0	0	0	0	0	0	0	0	1	0	0
1	6	2009	5-64	0	1	1	0	0	1	0	1	1	0	0	0	1											7	0	0	0	0	1	1	0	0	0	0	0	0	0	0	1	0	0
1	6	2009	5-64	1	1	1	0	0	0	0	1	1	1	0	1	0											7	0	0	0	0	1	1	0	0	0	0	0	0	0	0	0	0	0
1	6	2009	<5	0	1	1	1	9	1	0	0	0	0	0	0	0	0	1	0	0	0	0	0	9	1	1	5	0	0	1	0	0	0	0	0	0	0	0	0	0	0	0	0	0
1	6	2009	5-64	1	1	1	0	0	1	0	0	0	0	0	1	1											4	0	0	0	0	0	0	0	0	0	0	0	0	0	0	0	0	0
1	6	2009	5-64	0	1	1	0	0	0	0	1	0	0	0	1	0											2	0	0	0	0	1	1	0	0	0	0	0	0	0	0	0	0	0
1	6	2009	5-64	0	1	1	0	0	1	0	1	1	1	0	1	1											2	0	0	0	0	1	1	0	0	0	0	0	0	0	0	0	0	0
1	6	2009	<5	1	1	1	0	9	1	0	1	1	0	0	1	0	0	0	0	0	0	0	1	9	1	0	20	0	1	0	0	0	0	0	0	0	0	0	0	0	0	0	0	0
1	6	2009	5-64	1	1	1	1	9	1	1	0	0	0	0	1	0											3	0	0	1	0	0	0	0	0	0	0	0	0	0	0	0	0	0
1	6	2009	<5	1	1	1	1	0	0	1	1	0	0	0	1	0	0	0	0	0	0	0	0	9	0	0	9	1	0	1	0	0	1	0	0	0	0	0	0	0	0	0	0	0
1	6	2009	<5	0	1	1	0	9	0	0	1	0	0	0	0	0	0	0	0	0	0	0	0	9	0	0	11	0	0	0	0	0	0	0	0	0	0	0	0	0	0	0	0	0
1	6	2009	5-64	1	1	1	1	9	1	1	1	1	0	1	1	1											6	1	0	1	1	1	1	0	0	0	0	0	0	0	0	0	0	0
1	6	2009	5-64	0	1	1	0	0	1	0	1	1	0	0	0	1											2	0	0	0	0	1	1	0	0	0	0	0	0	0	0	1	0	0
1	6	2009	<5	0	1	1	1	9	1	1	1	0	0	0	1	1	1	0	0	0	0	1	1	9	1	0	3	1	1	1	1	1	1	0	0	0	0	0	0	0	0	0	0	0
1	6	2009	65+	1	1	1	0	0	1	0	1	1	0	0	0	1											4	0	0	0	0	1	1	0	0	0	0	0	0	0	0	1	0	0
1	6	2009	5-64	1	1	1	0	0	1	1	1	1	0	1	0	1											3	1	0	0	0	1	1	0	0	0	0	0	0	0	0	0	0	0
1	6	2009	<5	0	1	1	1	9	1	0	0	0	0	0	0	0	0	0	1	0	1	0	0	9	0	0	2	0	0	1	0	0	0	0	0	0	0	0	0	0	0	0	0	0
1	6	2009	<5	0	1	1	0	9	1	1	1	0	0	0	0	1	0	0	0	0	0	0	0	9	0	0	9	1	0	0	0	0	1	0	0	0	0	0	0	0	0	0	0	0
1	6	2009	<5	1	1	1	1	9	0	0	1	0	0	0	0	0	0	0	0	0	0	0	0	9	0	0	30	0	0	1	0	0	0	0	0	0	0	0	0	0	0	0	0	0
1	6	2009	<5	0	1	1	1	9	1	1	1	0	0	0	0	1	0	0	0	0	0	0	0	9	0	0	2	1	0	1	1	1	1	0	0	0	0	0	0	0	0	0	0	0
1	6	2009	<5	0	1	1	1	9	1	1	1	1	0	0	1	1	0	0	0	1	1	0	0	9	0	0	3	1	1	1	1	1	1	0	0	0	0	0	0	0	0	0	0	0
1	6	2009	<5	1	1	1	1	9	1	0	0	0	0	0	1	0	0	0	0	0	0	0	0	9	0	0	2	0	0	1	0	0	0	0	0	0	0	0	0	0	0	0	0	0
1	6	2009	<5	1	1	1	1	9	1	0	1	0	0	0	0	1	0	0	0	0	0	0	0	9	0	0	9	0	0	1	1	0	1	1	0	0	0	1	0	0	0	0	0	0
1	6	2009	<5	0	1	1	1	9	1	1	1	1	0	0	1	1	0	0	0	1	0	0	0	9	0	0	7	1	1	1	1	1	1	0	0	0	0	0	0	0	0	0	0	0
1	6	2009	5-64	0	1	1	1	9	1	1	1	1	0	1	1	1											7	1	0	1	1	1	1	0	0	0	0	0	0	0	0	0	0	0
1	6	2009	5-64	0	1	1	0	0	1	0	1	1	0	0	0	1											15	0	0	0	0	0	0	0	0	0	0	0	0	0	0	0	0	0
1	6	2009	5-64	1	1	1	0	0	1	0	1	1	0	1	1	1											7	0	0	0	0	1	1	0	0	0	0	0	0	0	0	0	0	0
1	6	2009	<5	1	1	1	1	9	0	0	0	0	0	0	1	0	0	0	0	0	0	0	0	9	0	0	7	0	0	0	0	0	0	0	0	0	0	0	0	0	0	0	0	0
1	6	2009	5-64	1	1	1	0	9	0	0	1	0	0	0	1	0											3	0	0	0	0	1	1	0	0	0	0	0	0	0	0	0	0	0
1	6	2009	5-64	1	1	1	0	9	1	0	1	0	0	0	1	0											4	0	0	0	0	1	1	0	0	0	0	0	0	0	0	0	0	0
1	6	2009	65+	0	0	1	0	0	1	0	1	1	0	0	0	1											10	0	0	0	0	0	1	0	0	0	0	0	0	0	0	0	0	0
1	6	2009	5-64	1	1	1	0	0	1	0	1	1	0	0	0	1											7	0	0	0	0	1	1	0	0	0	0	0	0	0	0	0	0	0
1	6	2009	<5	0	1	1	1	9	1	1	1	0	0	0	1	1	1	1	0	0	0	1	1	9	1	0	2	1	1	1	1	1	1	0	0	0	0	0	0	0	0	0	0	0
1	6	2009	<5	0	1	1	0	9	1	0	1	1	0	0	1	1	1	1	0	0	0	0	0	9	1	0	4	0	1	0	0	1	1	0	0	0	0	0	0	0	0	0	0	0
1	6	2009	5-64	0	0	1	0	9	1	1	1	0	0	0	0	1											4	1	0	0	0	1	1	0	0	0	0	0	0	0	0	0	0	0
1	6	2009	<5	0	1	1	0	9	1	1	1	0	0	0	1	0	0	0	0	0	0	0	0	9	0	0	7	1	0	0	0	1	1	1	0	0	0	1	0	0	0	0	0	0
1	6	2009	5-64	0	1	1	0	9	1	0	1	0	0	0	1	0											2	0	0	0	0	1	1	0	0	0	0	0	0	0	0	1	0	0
1	6	2009	5-64	0	1	1	0	9	1	0	1	0	0	0	1	0											15	0	0	0	0	0	0	0	0	0	0	0	0	0	0	0	0	0
1	6	2009	5-64	1	1	1	1	9	1	0	1	0	0	0	0	0											3	0	0	1	0	1	1	0	0	0	0	0	0	0	0	0	0	0
1	6	2009	<5	1	1	1	1	9	1	0	1	0	0	0	0	0	0	0	1	0	0	0	0	9	1	0	3	0	1	1	0	1	1	0	0	0	0	0	0	0	0	0	0	0
1	6	2009	<5	0	1	1	1	9	1	0	1	0	0	0	0	0	0	0	0	0	0	0	0	9	0	0	3	0	0	1	0	1	1	0	0	0	0	0	0	0	0	0	0	0
1	7	2009	5-64	1	1	1	0	9	1	0	1	1	0	0	0	1											3	0	0	0	0	1	1	0	0	0	0	0	0	0	0	0	0	0
1	7	2009	<5	0	1	1	0	9	1	1	1	0	0	0	0	1	1	0	0	0	0	1	1	9	0	0	2	1	1	0	0	1	1	0	0	0	0	0	0	0	0	0	0	0
1	7	2009	<5	0	1	1	1	9	1	1	1	0	0	0	0	0	0	0	0	0	0	0	1	9	1	0	7	1	1	1	0	1	1	0	0	0	0	0	0	0	0	0	0	0
1	7	2009	<5	0	1	1	1	9	1	0	1	0	0	0	1	0	0	0	0	0	0	0	1	9	0	0	40	0	1	1	0	0	0	0	0	0	0	0	0	0	0	0	0	0
1	7	2009	<5	0	1	1	1	9	1	1	1	0	0	0	0	1	1	0	0	0	0	0	1	9	1	0	3	1	1	1	1	1	1	0	0	0	0	0	0	0	0	0	0	0
1	7	2009	5-64	1	1	1	0	9	0	0	1	1	1	0	1	1											15	0	0	0	0	0	0	0	0	0	0	0	0	0	0	0	0	0
1	7	2009	5-64	1	1	1	0	9	0	0	1	1	0	0	1	1											30	0	0	0	0	0	0	0	0	0	0	0	0	0	0	0	0	0
1	7	2009	5-64	1	1	1	0	9	1	0	1	1	0	0	0	1											4	0	0	0	0	1	1	0	0	0	0	0	0	0	0	0	0	0
1	7	2009	65+	0	1	1	0	9	1	0	1	1	0	0	0	1											30	0	0	0	0	0	0	0	0	0	0	0	0	0	0	1	0	0
1	7	2009	5-64	0	1	1	0	9	1	0	1	1	0	0	1	1											7	0	0	0	0	1	1	0	0	0	0	0	0	0	0	0	0	0
1	7	2009	5-64	0	0	1	0	9	1	0	1	1	0	0	0	1											5	0	0	0	0	1	1	0	0	0	0	0	0	0	0	0	0	0
1	7	2009	<5	0	1	1	1	9	1	1	1	0	0	0	1	1	1	0	0	0	0	1	1	9	1	0	2	1	1	1	1	1	1	0	0	0	0	0	0	0	0	0	0	0
1	7	2009	65+	0	1	1	0	9	1	1	1	0	0	1	1	1											2	1	0	0	0	1	1	0	0	0	0	0	0	0	0	1	0	1
1	7	2009	5-64	0	1	1	0	9	1	0	1	1	0	1	1	0											4	0	0	0	0	1	1	0	0	0	0	0	0	0	0	0	0	0
1	7	2009	65+	0	1	1	0	9	1	0	1	1	0	0	0	1											7	0	0	0	0	1	1	0	0	0	0	0	0	0	0	0	1	0
1	7	2009	<5	0	0	1	0	9	0	1	1	0	0	0	0	0	0	0	0	0	0	0	0	9	1	0	2	1	1	0	0	1	1	0	0	0	0	0	0	0	0	0	0	0
1	7	2009	65+	0	1	1	0	9	1	0	1	1	0	0	0	1											3	0	0	0	0	1	1	0	0	0	0	0	0	0	0	0	0	0
1	7	2009	5-64	0	1	1	0	9	1	0	1	1	1	0	1	1											4	0	0	0	0	1	1	0	0	0	0	0	0	0	0	0	0	0
1	7	2009	5-64	1	1	1	0	1	1	1	1	1	0	0	0	1											2	1	0	1	0	1	1	0	0	0	0	0	0	0	0	0	0	0
1	7	2009	5-64	0	1	1	0	9	1	0	1	1	0	1	0	1											7	0	0	0	0	1	1	0	0	0	0	0	0	0	0	0	0	0
1	7	2009	5-64	0	1	1	1	9	1	1	1	0	0	0	0	1											1	1	0	1	1	1	1	0	0	0	0	0	0	0	0	0	0	0
1	7	2009	<5	0	1	1	1	9	1	1	1	1	0	1	1	1	1	0	0	0	0	0	1	9	0	0	3	1	1	1	1	1	1	0	0	0	0	0	0	0	0	0	0	0
1	7	2009	<5	1	1	1	1	9	1	1	1	1	0	0	1	1	0	0	0	0	0	0	0	9	0	0	5	1	0	1	1	1	1	0	0	0	0	0	0	0	0	0	0	0
1	7	2009	5-64	1	0	1	1	9	1	1	1	0	0	1	1	1											7	1	0	1	1	1	1	0	0	0	0	0	0	0	0	1	0	0
1	7	2009	<5	1	1	1	0	9	1	0	1	1	0	0	0	1	1	1	0	0	0	0	1	9	1	0	7	0	1	0	0	1	1	0	0	0	0	0	0	0	0	0	0	0
1	7	2009	5-64	1	1	1	1	9	1	0	1	0	0	1	1	0											4	0	0	1	0	1	1	0	0	0	0	0	0	0	0	0	0	0
1	7	2009	5-64	1	1	1	1	9	1	0	1	1	0	0	1	0											15	0	0	1	0	0	0	0	0	0	0	0	0	0	0	0	0	0
1	7	2009	<5	0	1	1	1	9	1	1	1	1	0	0	0	0	0	0	0	0	0	0	0	9	0	0	8	1	0	1	0	0	1	0	0	0	0	0	0	0	0	0	0	0
1	7	2009	<5	1	1	1	1	9	1	0	1	0	0	0	1	0	0	0	0	0	0	0	0	9	0	0	10	0	0	1	0	0	1	0	0	0	0	0	0	0	0	0	0	0
1	7	2009	5-64	0	1	1	1	9	0	0	0	0	0	0	1	0											4	0	0	0	0	0	0	0	0	0	0	0	0	0	0	0	0	0
1	7	2009	5-64	0	1	1	0	1	1	0	1	1	0	1	0	1											7	0	0	1	0	1	1	0	0	0	0	0	0	0	0	0	0	0
1	7	2009	<5	0	1	1	1	9	1	1	1	1	0	0	1	1	1	0	0	0	0	0	1	9	0	0	4	1	1	1	1	1	1	0	0	0	0	0	0	0	0	0	0	0
1	7	2009	5-64	0	1	1	1	9	1	0	1	1	0	0	0	0											30	0	0	1	0	0	0	0	0	0	0	0	0	0	0	0	0	0
1	7	2009	5-64	0	1	1	1	9	1	0	1	0	0	1	1	1											5	0	0	1	1	1	1	0	0	0	0	0	0	0	0	0	0	0
1	7	2009	65+	0	1	1	0	9	1	0	1	1	0	0	0	1											6	0	0	0	0	1	1	0	0	0	0	0	0	0	0	0	0	0
1	7	2009	5-64	1	1	1	0	9	1	1	1	0	0	1	1	1											5	1	0	0	0	1	1	0	0	0	0	0	0	0	0	0	0	0
1	7	2009	5-64	1	1	1	0	9	1	0	1	1	0	1	1	0											7	0	0	0	0	1	1	0	0	0	0	0	0	0	0	0	0	0
1	7	2009	<5	0	1	1	1	9	1	1	1	0	0	0	0	1	1	0	0	0	0	1	1	9	1	0	6	1	1	1	1	1	1	0	0	0	0	0	0	0	0	0	0	0
1	7	2009	<5	1	1	1	1	9	0	0	1	1	0	0	1	0	0	0	0	1	0	0	0	9	0	0	2	0	1	1	0	1	1	0	0	0	0	0	0	0	0	0	0	0
1	7	2009	5-64	0	1	1	1	9	0	0	0	0	0	1	1	0											12	0	0	1	0	0	0	0	0	0	0	0	0	0	0	0	0	0
1	7	2009	65+	0	1	1	0	9	1	0	1	1	0	0	0	1											5	0	0	0	0	1	1	0	0	0	0	0	0	0	0	0	0	0
1	7	2009	5-64	0	1	1	0	9	1	0	1	1	0	0	0	0											15	0	0	0	0	0	0	0	0	0	0	0	0	0	0	0	0	0
1	7	2009	5-64	1	1	1	0	9	0	0	1	0	0	0	0	0											2	0	0	0	0	1	1	0	0	0	0	0	0	0	0	0	0	0
1	7	2009	5-64	0	1	1	0	9	1	0	1	1	0	1	0	1											3	0	0	0	0	1	1	0	0	0	0	0	0	0	0	1	0	0
1	7	2009	5-64	0	1	1	0	9	1	1	1	1	0	1	0	1											4	1	0	0	0	1	1	0	0	0	0	0	0	0	0	1	0	0
1	7	2009	5-64	1	1	1	0	9	1	0	1	1	0	1	0	1											6	0	0	0	0	1	1	0	0	0	0	0	0	0	0	1	0	0
1	7	2009	5-64	0	1	1	1	9	1	1	1	1	0	1	0	1											2	1	0	1	1	1	1	0	0	0	0	0	0	0	0	1	0	0
1	7	2009	5-64	0	1	1	0	9	1	0	1	0	0	0	0	0											10	0	0	0	0	0	1	0	0	0	0	0	0	0	0	0	0	1
1	7	2009	<5	1	1	1	1	9	1	0	0	0	0	0	1	0	0	0	0	0	0	0	0	9	0	0	6	0	0	1	0	0	0	0	0	0	0	0	0	0	0	0	0	0
1	7	2009	<5	0	1	1	1	9	1	0	0	0	0	0	0	0	0	0	1	0	1	0	0	9	0	0	15	0	0	1	0	0	0	0	0	0	0	0	0	0	0	0	0	0
1	7	2009	5-64	1	1	1	1	1	0	0	1	0	0	0	1	0											14	0	0	1	0	0	0	0	0	0	0	0	0	0	0	0	0	0
1	7	2009	5-64	1	1	1	0	9	1	0	1	1	0	0	0	1											7	0	0	0	0	1	1	0	0	0	0	0	0	0	0	0	0	0
1	7	2009	5-64	1	1	1	0	9	1	0	1	1	0	0	0	1											6	0	0	0	0	1	1	0	0	0	0	0	0	0	0	0	0	1
1	7	2009	5-64	1	1	0	1	0	1	1	1	1	0	0	0	1											9	1	0	1	1	0	1	0	0	0	0	0	0	0	0	1	0	0
1	7	2009	65+	0	1	1	0	0	0	1	1	1	0	0	0	1											7	1	0	0	0	1	1	0	0	0	0	0	0	0	0	0	0	0
1	7	2009	65+	0	1	1	0	0	1	1	1	1	0	0	0	1											14	1	0	0	0	0	0	0	0	0	0	0	0	0	0	0	0	0
1	7	2009	<5	0	1	1	0	1	0	0	1	0	0	0	1	0	0	0	0	0	0	0	0	9	0	0	21	0	0	1	0	0	0	0	0	0	0	0	0	0	0	0	0	0
1	7	2009	5-64	1	1	1	0	9	1	0	0	0	0	0	1	0											30	0	0	0	0	0	0	0	0	0	0	0	0	0	0	0	0	0
1	7	2009	5-64	1	1	1	1	9	1	1	0	0	0	0	0	0											7	0	0	1	0	0	0	0	0	0	0	0	0	0	0	0	0	0
1	7	2009	5-64	1	1	1	0	9	1	0	1	1	0	0	1	1											7	0	0	0	0	1	1	0	0	0	0	0	0	0	0	0	0	1
1	7	2009	5-64		0	1	1	9	1	0	1	1	0	0	0	1												0	0	1	1	0	0	0		0	0	0	0	0	0	0	0	0
1	7	2009	65+	0	0	1	0	9	1	0	1	1	0	0	0	1											5	0	0	0	0	1	1	0	0	0	0	0	0	0	0	0	0	0
1	7	2009	5-64	0	1	1	1	9	0	0	1	0	0	0	0	1											6	0	0	1	1	1	1	0	0	0	0	0	0	0	0	1	0	0
1	7	2009	65+	0	1	1	0	9	1	0	1	1	0	1	1	1											4	0	0	0	0	1	1	0	0	0	0	0	0	0	0	1	0	0
1	7	2009	5-64	0	1	1	0	9	0	0	1	1	1	0	0	0											10	0	0	0	0	0	1	0	0	0	0	0	0	0	0	0	0	0
1	7	2009	<5	1	1	1	1	9	1	1	1	1	0	0	1	1	1	0	0	0	0	1	1	9	1	1	2	1	1	1	1	1	1	0	0	0	0	0	0	0	0	0	0	0
1	7	2009	<5	0	1	1	1	9	1	1	1	1	0	0	1	1	1	0	0	0	0	1	1	9	1	0	2	1	1	1	1	1	1	0	0	0	0	0	0	0	0	0	0	0
1	7	2009	5-64	1	1	1	1	9	1	0	1	1	0	1	0	1											3	0	0	1	1	1	1	0	0	0	0	0	0	0	0	0	0	0
1	7	2009	5-64	0	1	1	0	9	1	0	1	1	0	1	0	0											4	0	0	0	0	1	1	0	0	0	0	0	0	0	0	1	0	1
1	7	2009	5-64	0	1	1	0	9	1	0	1	1	0	1	0	1											7	0	0	0	0	1	1	0	0	0	0	0	0	0	0	0	0	0
1	7	2009	5-64		0	1	0	9	1	0	1	1	0	0	0	0												0	0	0	0	0	0	0		0	0	0	0	0	0	0	0	0
1	7	2009	5-64	1	1	1	1	9	1	0	1	1	0	0	0	1											4	0	0	1	1	1	1	0	0	0	0	0	0	0	0	1	0	0
1	7	2009	5-64	0	1	1	0	9	1	0	1	1	0	0	0	1											3	0	0	0	0	1	1	0	0	0	0	0	0	0	0	0	0	1
1	7	2009	5-64	0	0	1	0	9	1	0	1	1	0	0	0	1											1	0	0	0	0	1	1	0	0	0	0	0	0	0	0	0	0	0
1	7	2009	<5	1	1	1	1	9	1	1	1	0	0	0	1	0	0	0	0	0	0	0	0	9	1	0	20	1	1	1	0	0	0	0	0	0	0	0	0	0	0	0	0	0
1	7	2009	<5	0	1	1	1	9	1	0	0	0	0	0	1	0	0	0	0	0	0	0	0	9	0	0	5	0	0	1	0	0	0	0	0	0	0	0	0	0	0	0	0	0
1	7	2009	5-64	1	1	1	1	9	1	0	1	0	0	0	1	0											2	0	0	1	0	1	1	1	0	0	0	1	0	0	0	0	0	0
1	7	2009	5-64	1	1	1	1	9	1	0	1	1	0	0	0	1											30	0	0	1	1	0	0	1	0	0	1	0	1	0	0	0	0	0
1	7	2009	5-64	0	1	1	0	9	1	0	1	1	0	0	0	1											3	0	0	0	0	1	1	0	0	1	0	0	0	0	0	1	0	0
1	7	2009	5-64	0	1	1	1	9	0	0	1	0	0	0	1	0											5	0	0	1	0	1	1	0	0	0	0	0	0	0	0	1	0	0
1	7	2009	5-64	1	1	1	1	9	1	0	1	0	0	1	1	0											5	0	0	1	0	1	1	0	0	0	0	0	0	0	0	1	0	0
1	7	2009	5-64	1	1	1	1	9	1	0	1	1	1	1	0	1											3	0	0	1	1	1	1	0	0	0	0	0	0	0	0	1	0	0
1	7	2009	65+	0	1	1	0	9	1	0	1	1	0	0	0	1											3	0	0	0	0	1	1	0	0	0	0	0	0	0	0	0	0	0
1	7	2009	65+	0	1	1	0	9	1	0	1	1	0	0	0	1											5	0	0	0	0	1	1	0	0	0	0	0	0	0	0	0	0	0
1	7	2009	<5	0	0	1	1	0	1	0	1	0	0	0	1	0	0	0	0	0	0	0	0	9	0	0	14	0	0	1	0	0	0	0	0	0	0	0	0	0	0	0	0	0
1	7	2009	<5	0	1	1	1	9	1	0	1	1	0	0	1	0	0	0	0	0	0	0	0	9	0	0	18	0	0	1	0	0	0	0	0	0	0	0	0	0	0	0	0	0
1	7	2009	5-64	1	1	1	1	9	1	0	0	0	0	0	0	0											6	0	0	1	0	0	0	0	0	0	0	0	0	0	0	0	0	0
1	7	2009	5-64	0	1	1	0	9	1	1	1	1	1	0	0	1											4	1	0	0	0	1	1	0	0	0	0	0	0	0	0	0	0	0
1	7	2009	5-64	1	1	1	0	9	1	0	1	1	0	0	0	1											1	0	0	0	0	1	1	0	0	0	0	0	0	0	0	0	0	0
1	7	2009	65+	1	1	1	0	9	1	0	1	1	0	0	0	1											6	0	0	0	0	1	1	0	0	0	0	0	0	0	0	0	0	0
1	7	2009	5-64	0	1	1	1	9	1	1	1	1	0	1	0	1											1	1	0	1	1	1	1	0	1	0	0	0	0	0	0	0	0	0
1	7	2009	<5	0	1	1	1	9	0	0	1	0	0	0	1	0	0	0	0	0	0	0	0	9	0	0	9	0	0	1	0	0	1	0	0	0	0	0	0	0	0	0	0	0
1	7	2009	<5	0	1	1	1	9	1	0	1	1	0	0	1	0	0	0	0	0	0	0	0	9	0	0	14	0	0	1	0	0	0	0	0	0	0	0	0	0	0	0	0	0
1	7	2009	<5	0	1	1	1	9	0	0	1	0	0	0	1	0	0	0	0	0	1	0	0	9	0	0	4	0	1	1	0	1	1	0	0	0	0	0	0	0	0	0	0	0
1	7	2009	5-64	1	1	1	1	9	0	0	1	0	0	0	1	0											2	0	0	1	0	1	1	0	0	0	0	0	0	0	0	0	0	0
1	7	2009	5-64	1	1	1	0	9	0	0	1	1	0	0	0	1											4	0	0	0	0	1	1	0	0	0	0	0	0	0	0	0	0	0
1	7	2009	5-64	1	1	1	0	9	1	0	1	1	0	0	0	1											3	0	0	0	0	1	1	0	0	0	0	0	0	0	0	0	0	0
1	7	2009	5-64	1	1	1	0	9	1	0	1	1	0	0	0	1											4	0	0	0	0	1	1	0	0	0	0	0	0	0	0	0	0	0
1	7	2009	65+	1	1	1	0	9	1	0	1	1	0	0	0	1											4	0	0	0	0	1	1	0	0	0	0	0	0	0	0	0	0	0
1	7	2009	5-64	1	1	1	0	9	1	0	1	1	0	0	0	1											5	0	0	0	0	1	1	0	0	0	0	0	0	0	0	0	0	0
1	7	2009	5-64	0	1	1	0	9	1	0	1	1	0	0	0	1											7	0	0	0	0	1	1	0	0	0	0	0	0	0	0	0	0	0
1	7	2009	<5	0	1	1	1	9	1	1	1	0	0	1	1	1	1	0	0	0	0	1	1	9	1	0	9	1	1	1	1	0	1	0	0	0	0	0	0	0	0	0	0	0
1	7	2009	5-64	1	1	1	1	1	1	1	1	1	0	1	1	1											4	1	0	1	1	1	1	0	1	1	0	0	0	0	0	1	0	0
1	7	2009	5-64	1	1	1	1	9	0	0	1	0	0	0	1	0											9	0	0	1	0	0	1	0	0	0	0	0	0	0	0	0	0	0
1	7	2009	5-64	0	1	1	1	9	0	0	1	0	0	1	1	0											2	0	0	1	0	1	1	0	0	0	0	0	0	0	0	0	0	0
1	7	2009	5-64	1	1	1	1	9	1	0	1	1	0	0	0	1											21	0	0	1	1	0	0	0	0	0	0	0	0	0	0	0	0	0
1	7	2009	5-64	1	1	1	0	9	0	0	1	1	0	0	0	1											15	0	0	0	0	0	0	0	0	0	0	0	0	0	0	0	0	0
1	7	2009	5-64	1	1	1	1	9	1	0	1	1	0	0	0	1											45	0	0	1	1	0	0	1	0	0	0	1	0	0	0	0	0	0
1	7	2009	5-64	0	1	1	0	9	1	0	1	1	0	0	0	1											30	0	0	0	0	0	0	0	0	0	0	0	0	0	0	0	0	0
1	7	2009	65+	0	1	1	0	9	1	0	1	1	0	0	0	1											2	0	0	0	0	1	1	0	0	0	0	0	0	0	0	0	0	0
1	7	2009	65+	0	1	1	0	9	1	0	1	1	0	0	0	1											9	0	0	0	0	0	1	0	0	0	0	0	0	0	0	0	0	0
1	7	2009	<5	0	1	1	1	9	1	1	1	0	0	0	1	1	1	0	0	0	0	0	1	9	1	0	2	1	1	1	1	1	1	0	0	0	0	0	0	0	0	0	0	0
1	7	2009	<5	0	1	1	1	9	1	0	1	0	0	0	0	0	0	0	0	0	0	0	0	9	0	0	3	0	0	1	0	1	1	0	0	0	0	0	0	0	0	0	0	0
1	7	2009	<5	0	1	1	1	9	1	0	0	0	0	0	1	0	0	0	0	0	0	0	0	9	0	0	3	0	0	1	0	0	0	0	0	0	0	0	0	0	0	0	0	0
1	7	2009	5-64	0	1	1	1	9	0	0	1	0	0	1	1	0											2	0	0	1	0	1	1	0	0	0	0	0	0	0	0	0	0	0
1	7	2009	<5	0	1	1	1	9	0	0	0	0	0	0	1	0	0	0	0	0	1	0	0	9	0	0	3	0	0	0	0	0	0	0	0	0	0	0	0	0	0	0	0	0
1	7	2009	5-64	0	1	1	0	9	1	0	1	1	0	0	0	1											7	0	0	0	0	1	1	0	0	0	0	0	0	0	0	0	0	0
1	7	2009	5-64	1	1	1	0	9	1	0	1	1	0	0	0	1											5	0	0	0	0	1	1	0	0	0	0	0	0	0	0	0	0	0
1	7	2009	5-64	0	1	1	1	9	0	0	1	0	0	0	0	0											4	0	0	1	0	1	1	0	0	0	0	0	0	0	0	0	0	0
1	7	2009	5-64	0	1	1	1	9	1	0	1	1	0	0	1	0											3	0	0	1	0	1	1	0	0	0	0	0	0	0	0	0	0	0
1	7	2009	<5	0	1	1	1	9	1	0	1	1	0	0	1	0	0	0	0	0	0	0	0	9	0	0	6	0	0	1	0	1	1	0	0	0	0	0	0	0	0	0	0	0
1	7	2009	<5	1	1	1	1	1	1	1	1	0	0	0	1	1	1	0	1	1	0	1	1	9	1	0	2	1	1	1	1	1	1	0	0	0	0	0	0	0	0	0	0	0
1	7	2009	<5	1	1	1	1	9	1	1	1	0	0	0	1	1	1	0	0	0	0	1	1	9	1	0	1	1	1	1	1	1	1	0	0	0	0	0	0	0	0	0	0	0
1	7	2009	5-64	1	1	1	0	0	1	0	1	1	0	0	1	0											9	0	0	0	0	0	1	0	0	0	0	0	0	0	0	0	0	0
1	7	2009	5-64	1	1	1	1	9	1	0	1	0	0	0	1	0											3	0	0	1	0	1	1	0	0	0	0	0	0	0	0	0	0	0
1	7	2009	5-64	0	0	1	0	9	1	0	1	1	0	0	0	1											2	0	0	0	0	1	1	0	0	0	0	0	0	0	0	0	0	0
1	7	2009	5-64	1	1	1	1	9	1	0	1	1	0	0	0	1											3	0	0	1	1	1	1	0	0	0	0	0	0	0	0	0	0	0
1	7	2009	5-64	0	1	1	1	9	1	0	1	0	0	0	1	0											4	0	0	1	0	1	1	0	0	0	0	0	0	0	0	0	0	0
1	7	2009	5-64	0	1	1	1	9	1	0	1	1	1	0	1	0											7	0	0	1	0	1	1	0	0	0	0	0	0	0	0	0	0	0
1	7	2009	<5	1	1	1	1	9	1	0	1	0	0	0	1	0	0	0	0	0	0	0	0	9	0	0	1	0	0	1	0	1	1	0	0	0	0	0	0	0	0	0	0	0
1	8	2009	5-64	1	1	1	0	9	1	0	1	1	0	0	0	1											3	0	0	0	0	1	1	0	0	0	0	0	0	0	0	1	0	0
1	8	2009	65+	1	1	1	1	1	1	1	1	1	0	0	0	1											2	1	0	1	1	1	1	0	1	1	0	0	0	0	0	0	0	0
1	8	2009	<5	1	1	1	1	9	1	1	1	0	0	0	0	0	0	0	0	0	0	0	0	9	0	0	2	1	0	1	0	1	1	0	0	0	0	0	0	0	0	0	0	0
1	8	2009	<5	1	1	1	1	9	1	0	0	0	0	0	1	0	0	0	0	0	0	0	0	9	0	0	9	0	0	1	0	0	0	0	0	0	0	0	0	0	0	0	0	0
1	8	2009	5-64	0	1	1	1	9	0	0	1	0	0	0	1	0											10	0	0	1	0	0	1	0	0	0	0	0	0	0	0	0	0	0
1	8	2009	5-64	1	1	1	0	9	1	0	1	1	0	0	0	1											7	0	0	0	0	1	1	0	0	0	0	0	0	0	0	0	0	0
1	8	2009	5-64	1	1	1	0	9	1	0	1	0	0	1	0	1											10	0	0	0	0	0	1	0	0	0	0	0	0	0	0	0	0	0
1	8	2009	5-64	0	1	1	0	9	1	0	1	1	0	0	0	1											2	0	0	0	0	1	1	0	0	0	0	0	0	0	0	0	0	0
1	8	2009	5-64	0	1	1	0	9	1	0	1	1	0	0	1	1											4	0	0	0	0	1	1	0	0	0	0	0	0	0	0	1	0	0
1	8	2009	5-64	0	1	1	0	9	1	0	1	1	0	0	0	1											10	0	0	0	0	0	1	0	0	0	0	0	0	0	0	0	0	0
1	8	2009	5-64	0	1	1	1	9	0	0	1	0	0	0	1	0											7	0	0	1	0	1	1	0	0	0	0	0	0	0	0	0	0	0
1	8	2009	<5	0	1	1	0	0	1	0	1	0	0	0	1	0	0	0	0	0	0	0	0	9	0	0	3	0	0	0	0	1	1	0	0	0	0	0	0	0	0	0	0	0
1	8	2009	65+	1	1	1	0	9	1	0	1	1	0	0	0	1											10	0	0	0	0	0	1	0	0	0	0	0	0	0	0	0	0	0
1	8	2009	5-64	1	1	1	1	9	1	1	1	0	0	0	1	1											2	1	0	1	1	1	1	0	0	0	0	0	0	0	0	0	0	0
1	8	2009	5-64	1	1	1	1	9	1	0	0	1	0	1	0	1											4	0	0	1	0	0	0	0	0	0	0	0	0	0	0	0	0	0
1	8	2009	5-64	0	1	1	1	9	0	0	1	0	0	0	1	0											6	0	0	1	0	1	1	0	0	0	0	0	0	0	0	0	0	0
1	8	2009	5-64	0	1	1	1	9	0	0	1	0	0	0	1	0											9	0	0	1	0	0	1	0	0	0	0	0	0	0	0	0	0	0
1	8	2009	<5	0	1	1	1	9	1	0	0	1	0	0	1	0	0	0	0	0	1	0	0	9	0	0	2	0	0	1	0	0	0	0	0	0	0	0	0	0	0	0	0	0
1	8	2009	5-64	0	1	1	0	9	1	0	1	0	0	0	0	0											6	0	0	0	0	1	1	0	0	0	0	0	0	0	0	0	0	0
1	8	2009	5-64	0	1	1	1	9	1	0	1	0	0	0	0	1											7	0	0	1	1	1	1	0	0	0	0	0	0	0	0	0	0	0
1	8	2009	5-64	0	1	1	1	9	1	0	0	0	0	0	1	0											3	0	0	1	0	0	0	0	0	0	0	0	0	0	0	0	0	0
1	8	2009	5-64	1	1	1	0	9	1	0	1	1	0	0	0	1											20	0	0	0	0	0	0	0	0	0	0	0	0	0	0	1	0	0
1	8	2009	5-64	0	1	1	0	9	1	0	1	1	0	0	0	1											15	0	0	0	0	0	0	0	0	0	0	0	0	0	0	0	0	0
1	8	2009	65+	0	1	1	0	9	1	0	1	1	0	0	0	1											10	0	0	0	0	0	1	0	0	0	0	0	0	0	0	1	0	0
1	8	2009	5-64	1	1	1	1	9	1	1	0	0	0	1	1	1											6	0	0	1	1	0	0	0	0	0	0	0	0	0	0	1	0	0
1	8	2009	<5	0	1	1	1	9	1	0	0	0	0	0	1	0	0	0	0	0	0	0	0	9	0	0	4	0	0	1	0	0	0	0	0	0	0	0	0	0	0	0	0	0
1	8	2009	<5	1	1	1	1	9	0	0	1	1	0	0	1	0	0	0	0	0	0	0	0	9	0	0	8	0	0	1	0	0	1	0	0	0	0	0	0	0	0	0	0	0
1	8	2009	5-64	0	1	1	1	9	0	0	1	0	0	1	1	0											6	0	0	1	0	1	1	0	0	0	0	0	0	0	0	0	0	0
1	8	2009	5-64	0	1	1	1	9	1	0	1	1	0	0	1	0											4	0	0	1	0	1	1	0	0	0	0	0	0	0	0	0	0	0
1	8	2009	5-64	0	1	1	0	9	1	0	1	1	0	0	0	1											5	0	0	0	0	1	1	0	0	0	0	0	0	0	0	0	1	0
1	8	2009	65+	1	1	1	0	9	1	0	1	1	0	0	0	1											10	0	0	0	0	0	1	0	0	0	0	0	0	0	0	0	1	1
1	8	2009	5-64	0	1	1	0	9	1	0	1	1	0	0	0	1											15	0	0	0	0	0	0	0	0	0	0	0	0	0	0	0	0	0
1	8	2009	65+	1	1	1	1	1	1	1	0	1	0	0	0	1											6	0	0	1	0	0	0	1	1	1	1	0	0	0	0	0	0	0
1	8	2009	<5	0	1	1	1	9	1	1	1	1	0	0	1	1	1	0	0	0	0	0	1	9	1	0	5	1	1	1	1	1	1	0	0	0	0	0	0	0	0	0	0	0
1	8	2009	<5	0	1	1	1	9	1	1	1	0	0	0	1	1	1	0	0	0	0	1	1	9	1	0	3	1	1	1	1	1	1	0	0	0	0	0	0	0	0	0	0	0
1	8	2009	<5	1	1	1	1	9	1	1	1	0	0	0	1	1	1	0	0	0	0	1	1	9	1	0	2	1	1	1	1	1	1	0	0	0	0	0	0	0	0	0	0	0
1	8	2009	5-64	0	1	1	1	9	0	0	1	1	0	0	1	0											4	0	0	1	0	1	1	1	0	0	1	0	0	0	0	0	0	0
1	8	2009	<5	1	1	1	1	9	1	0	1	1	0	0	1	0	0	0	0	0	0	0	0	9	0	0	3	0	0	1	0	1	1	0	0	0	0	0	0	0	0	0	0	0
1	8	2009	<5	1	1	1	1	9	1	1	1	1	0	0	1	0	0	0	0	0	0	0	0	9	0	0	7	1	0	1	0	1	1	0	0	0	0	0	0	0	0	0	0	0
1	8	2009	5-64	1	1	1	1	9	1	0	1	0	0	1	1	0											7	0	0	1	0	1	1	1	0	0	1	0	1	0	0	0	0	0
1	8	2009	65+	0	1	1	0	9	1	0	1	1	0	0	0	1											10	0	0	0	0	0	1	0	0	0	0	0	0	0	0	1	0	0
1	8	2009	5-64	0	1	1	0	9	1	0	1	1	0	0	1	1											4	0	0	0	0	1	1	0	0	0	0	0	0	0	0	0	0	0
1	8	2009	5-64	1	1	1	0	9	1	0	1	1	0	0	0	1											7	0	0	0	0	1	1	0	0	0	0	0	0	0	0	0	0	0
1	8	2009	<5	0	1	1	1	9	0	0	0	1	0	0	1	0	0	0	0	0	0	0	0	9	0	0	7	0	0	1	0	0	0	0	0	0	0	0	0	0	0	0	1	0
1	8	2009	<5	0	1	1	1	9	0	0	0	0	0	0	1	0	0	0	0	0	1	0	0	9	0	0	15	0	0	0	0	0	0	0	0	0	0	0	0	0	0	0	0	0
1	8	2009	5-64	0	1	1	1	9	0	0	1	1	0	0	1	0											2	0	0	1	0	1	1	0	0	0	0	0	0	0	0	0	0	0
1	8	2009	5-64	0	1	1	0	9	0	0	1	1	1	0	0	1											7	0	0	0	0	1	1	0	0	0	0	0	0	0	0	0	1	0
1	8	2009	5-64	1	1	1	1	9	1	1	1	0	0	0	0	1											30	1	0	1	1	0	0	0	0	0	0	0	0	0	0	0	0	0
1	8	2009	5-64	0	1	1	1	9	1	0	1	0	0	0	1	0											2	0	0	1	0	1	1	0	0	0	0	0	0	0	0	0	0	0
1	8	2009	5-64	0	1	1	0	9	1	0	1	1	0	0	0	1											7	0	0	0	0	1	1	0	0	0	0	0	0	0	0	0	0	0
1	8	2009	5-64	0	1	1	0	9	1	0	1	1	0	0	0	1											10	0	0	0	0	0	1	0	0	0	0	0	0	0	0	0	1	0
1	8	2009	65+	0	1	0	1	9	1	1	1	1	0	0	0	1											6	1	0	1	1	1	1	0	0	0	0	0	0	0	0	1	0	0
1	8	2009	<5	1	1	1	1	9	0	0	1	0	0	0	0	1	1	0	0	0	0	0	0	9	0	0	4	0	0	1	1	1	1	0	0	0	0	0	0	0	0	0	0	0
1	8	2009	5-64	1	1	1	1	9	1	1	1	0	0	1	1	1											5	1	0	1	1	1	1	0	0	0	0	0	0	0	0	0	0	0
1	8	2009	5-64	1	1	1	1	9	1	1	1	0	0	1	0	0											4	1	0	1	0	1	1	0	0	0	0	0	0	0	0	0	0	0
1	8	2009	5-64	1	1	1	0	9	1	0	1	1	0	0	1	0											15	0	0	0	0	0	0	1	0	0	0	1	0	0	0	0	0	0
1	8	2009	5-64	0	1	1	0	9	1	0	1	1	0	0	0	1											6	0	0	0	0	1	1	0	0	0	0	0	0	0	0	0	1	0
1	8	2009	5-64	0	1	1	0	9	1	0	1	1	0	0	0	1											30	0	0	0	0	0	0	0	0	0	0	0	0	0	0	0	1	0
1	8	2009	5-64	0	1	1	0	9	1	0	1	1	0	0	1	1											6	0	0	0	0	1	1	0	0	0	0	0	0	0	0	0	1	0
1	8	2009	65+	1	1	1	0	9	1	0	1	1	0	0	1	1											7	0	0	0	0	1	1	0	0	0	0	0	0	0	0	0	1	0
1	8	2009	<5	0	1	1	1	9	1	1	1	0	0	0	1	1	1	0	0	0	0	1	1	9	1	0	1	1	1	1	1	1	1	0	0	0	0	0	0	0	0	0	0	0
1	8	2009	<5	0	1	1	0	9	1	1	1	0	0	0	1	1	1	0	0	0	0	0	1	9	1	0	8	1	1	0	0	0	1	0	0	0	0	0	0	0	0	0	0	0
1	8	2009	5-64	0	1	1	1	9	1	1	1	0	0	0	1	0											30	1	0	1	0	0	0	0	0	0	0	0	0	0	0	0	0	0
1	8	2009	5-64	0	1	1	1	9	1	1	1	1	0	0	0	1											4	1	0	1	1	1	1	0	0	0	0	0	0	0	0	0	0	0
1	8	2009	5-64	1	1	1	1	9	1	1	1	1	0	1	0	1											4	1	0	1	1	1	1	0	0	0	0	0	0	0	0	0	0	0
1	8	2009	5-64	1	1	1	0	9	1	0	1	1	0	0	0	1											30	0	0	0	0	0	0	0	0	0	0	0	0	0	0	0	1	0
1	8	2009	65+	1	1	1	0	9	1	0	1	1	0	0	0	1											30	0	0	0	0	0	0	0	0	0	0	0	0	0	0	0	1	0
1	8	2009	5-64		0	1	0	9	1	0	1	1	0	0	0	1												0	0	0	0	0	0	0		0	0	0	0	0	0	0	0	0
1	8	2009	5-64	0	1	1	0	9	1	0	1	1	0	0	0	1											7	0	0	0	0	1	1	0	0	0	0	0	0	0	0	0	0	0
1	8	2009	5-64	0	1	1	0	9	1	0	1	1	0	0	0	1											10	0	0	0	0	0	1	0	0	0	0	0	0	0	0	0	1	0
1	8	2009	5-64	0	1	1	1	9	1	0	1	1	0	1	0	1											2	0	0	1	1	1	1	0	0	0	0	0	0	0	0	0	0	0
1	8	2009	5-64	1	1	1	1	9	1	0	1	1	0	0	0	1											7	0	0	1	1	1	1	0	0	0	0	0	0	0	0	0	0	0
1	8	2009	5-64	1	1	1	0	9	1	0	1	1	0	0	0	1											2	0	0	0	0	1	1	0	0	0	0	0	0	0	0	0	0	0
1	8	2009	5-64	1	1	1	0	9	1	0	1	1	0	0	0	1											3	0	0	0	0	1	1	0	0	0	0	0	0	0	0	0	0	0
1	8	2009	5-64	1	1	1	0	9	1	0	1	1	0	0	0	1											10	0	0	0	0	0	1	0	0	0	0	0	0	0	0	0	0	0
1	8	2009	<5	0	1	1	0	9	1	1	1	0	0	0	1	1	1	1	0	0	0	0	1	9	1	0	2	1	1	0	0	1	1	0	0	0	0	0	0	0	0	0	0	0
1	8	2009	<5	1	1	1	0	9	0	0	0	0	0	0	1	0	0	0	0	1	0	0	0	9	0	0	5	0	0	0	0	0	0	0	0	0	0	0	0	0	0	0	0	0
1	8	2009	<5	0	1	1	0	9	1	0	1	1	0	0	0	0	0	0	0	0	0	0	0	9	0	0	30	0	0	0	0	0	0	0	0	0	0	0	0	0	0	0	0	0
1	8	2009	5-64	1	1	1	0	9	1	0	1	1	0	0	0	1											15	0	0	0	0	0	0	0	0	0	0	0	0	0	0	0	1	0
1	8	2009	5-64	0	1	1	0	9	1	0	1	1	0	0	0	1											10	0	0	0	0	0	1	0	0	0	0	0	0	0	0	0	0	0
1	8	2009	5-64	0	1	1	0	9	1	1	1	1	0	1	1	1											6	1	0	0	0	1	1	0	0	0	0	0	0	0	0	0	0	0
1	8	2009	5-64	0	1	1	0	9	1	1	1	1	0	0	1	1											2	1	0	0	0	1	1	0	0	0	0	0	0	0	0	0	0	0
1	8	2009	<5	0	1	1	1	9	1	1	1	1	0	0	0	1	1	0	0	0	0	1	1	9	1	0	2	1	1	1	1	1	1	0	0	0	0	0	0	0	0	0	0	0
1	8	2009	<5	0	1	1	0	9	1	1	1	1	0	0	1	1	1	0	0	0	0	1	0	9	0	0	8	1	1	0	0	0	1	0	0	0	0	0	0	0	0	0	0	0
1	8	2009	5-64	1	1	1	0	9	1	0	1	1	0	0	0	1											3	0	0	0	0	1	1	0	0	0	0	0	0	0	0	0	0	0
1	8	2009	5-64	1	1	1	0	9	1	0	1	1	0	0	0	1											7	0	0	0	0	1	1	1	0	0	1	0	1	0	0	0	0	0
1	8	2009	5-64	1	1	1	0	9	1	1	1	1	0	0	0	1											4	1	0	0	0	1	1	1	0	0	1	0	1	0	0	0	0	0
1	8	2009	5-64	0	1	1	1	9	0	1	1	0	0	0	1	0											4	1	0	1	0	1	1	0	0	0	0	0	0	0	0	0	0	0
1	8	2009	5-64	1	1	1	0	9	1	0	1	1	0	0	0	1											5	0	0	0	0	1	1	0	0	0	0	0	0	0	0	0	1	0
1	8	2009	<5	1	1	1	0	9	1	1	1	1	0	0	1	1	1	1	0	0	0	1	1	9	1	0	1	1	1	0	0	1	1	0	0	0	0	0	0	0	0	0	0	0
1	8	2009	5-64	1	1	1	1	9	1	0	1	0	0	0	1	1											7	0	0	1	1	1	1	0	0	0	0	0	0	0	0	0	0	0
1	8	2009	5-64	1	1	1	1	9	1	1	1	1	0	1	1	1											3	1	0	1	1	1	1	0	0	0	0	0	0	0	0	0	1	0
1	8	2009	5-64	0	0	1	1	9	0	0	1	0	0	0	1	0											7	0	0	1	0	1	1	0	0	0	0	0	0	0	0	0	0	0
1	8	2009	5-64	0	1	1	1	9	0	1	1	1	0	1	1	0											7	1	0	1	0	1	1	0	0	0	0	0	0	0	0	0	0	0
1	8	2009	5-64	1	1	1	0	9	1	0	1	1	1	0	0	1											10	0	0	0	0	0	1	0	0	0	0	0	0	0	0	1	1	0
1	8	2009	5-64	1	1	1	0	9	1	0	1	1	0	0	0	1											7	0	0	0	0	1	1	0	0	0	0	0	0	0	0	0	1	0
1	8	2009	65+	0	1	1	0	9	1	0	1	1	0	0	0	1											3	0	0	0	0	1	1	0	0	0	0	0	0	0	0	0	0	0
1	8	2009	5-64	0	1	1	0	9	1	0	1	1	0	0	0	1											10	0	0	0	0	0	1	0	0	0	0	0	0	0	0	0	1	0
1	8	2009	5-64	0	1	1	0	9	1	0	1	1	0	0	0	1											10	0	0	0	0	0	1	0	0	0	0	0	0	0	0	0	1	0
1	8	2009	<5	0	1	1	1	9	1	0	1	1	0	0	1	0	0	0	0	0	0	0	0	9	0	0	4	0	0	1	0	1	1	0	0	0	0	0	0	0	0	0	0	0
1	8	2009	<5	0	1	1	0	9	1	1	1	0	0	0	0	0	0	0	0	0	0	0	0	9	0	0	6	1	0	0	0	1	1	0	0	0	0	0	0	0	0	0	0	0
1	8	2009	5-64	0	1	1	1	9	0	0	1	0	0	1	1	0											4	0	0	1	0	1	1	0	0	0	0	0	0	0	0	0	0	0
1	8	2009	5-64	0	1	1	1	9	1	0	1	1	0	0	1	0											5	0	0	1	0	1	1	0	0	0	0	0	0	0	0	0	0	0
1	8	2009	5-64		0	1	0	9	1	0	1	1	0	0	0	1												0	0	0	0	0	0	0		0	0	0	0	0	0	0	0	0
1	8	2009	65+	1	1	1	1	9	1	0	1	1	0	0	0	1											15	0	0	1	1	0	0	0	0	0	0	0	0	0	0	0	0	0
1	8	2009	5-64	1	1	1	0	9	1	0	1	1	0	0	0	1											20	0	0	0	0	0	0	0	0	0	0	0	0	0	0	0	0	0
1	8	2009	5-64	0	1	1	0	9	1	0	1	1	0	0	0	1											3	0	0	0	0	1	1	0	0	0	0	0	0	0	0	0	1	0
1	8	2009	5-64	0	1	1	0	0	1	1	1	1	0	0	0	1											10	1	0	0	0	0	1	0	0	0	0	0	0	0	0	0	0	0
1	8	2009	<5	1	1	1	0	9	1	0	1	0	0	0	1	0	0	0	0	0	0	0	0	9	0	0	7	0	0	0	0	1	1	0	0	0	0	0	0	0	0	0	0	0
1	8	2009	<5	0	1	1	0	9	1	0	1	1	0	0	0	0	0	0	0	0	0	0	0	9	0	0	20	0	0	0	0	0	0	0	0	0	0	0	0	0	0	0	0	0
1	8	2009	65+	0	1	1	0	9	1	0	1	1	1	0	0	0											15	0	0	0	0	0	0	0	0	0	0	0	0	0	0	0	1	0
1	8	2009	5-64		0	1	1	9	1	0	1	1	0	0	0	1												0	0	1	1	0	0	0		0	0	0	0	0	0	0	0	0
1	8	2009	65+	0	1	0	0	1	1	0	1	1	0	0	0	1											4	0	0	1	0	0	0	0	0	0	0	0	0	0	0	0	0	0
1	8	2009	5-64	0	1	1	0	9	1	1	1	1	0	0	1	1											6	1	0	0	0	1	1	0	0	0	0	0	0	0	0	0	0	0
1	8	2009	5-64	1	1	1	1	9	1	1	1	1	1	0	0	1											4	1	0	1	1	1	1	0	0	0	0	0	0	0	0	0	0	0
1	8	2009	5-64	0	1	1	1	9	1	0	1	0	0	0	0	0											4	0	0	1	0	1	1	0	0	0	0	0	0	0	0	0	0	0
1	8	2009	5-64	0	1	1	0	9	0	0	1	1	0	0	1	0											7	0	0	0	0	1	1	0	0	0	0	0	0	0	0	0	0	0
1	8	2009	5-64	1	1	1	0	9	1	0	1	1	0	0	0	1											4	0	0	0	0	1	1	0	0	0	0	0	0	0	0	0	0	0
1	8	2009	5-64	0	1	1	0	9	1	0	1	1	0	0	0	1											10	0	0	0	0	0	1	0	0	0	0	0	0	0	0	0	0	0
1	8	2009	<5	1	1	1	0	9	1	1	1	1	0	0	0	1	1	0	0	0	0	1	1	9	1	0	1	1	1	0	0	1	1	0	0	0	0	0	0	0	0	0	0	0
1	8	2009	<5	1	1	1	1	9	1	0	1	1	0	0	0	0	0	0	0	0	0	0	0	9	0	0	7	0	0	1	0	1	1	0	0	0	0	0	0	0	0	0	0	0
1	8	2009	<5	0	1	1	1	9	1	1	1	0	0	0	1	1	1	0	0	0	0	1	1	9	1	0	2	1	1	1	1	1	1	0	0	0	0	0	0	0	0	0	0	0
1	8	2009	5-64	0	1	1	1	9	1	1	1	1	0	1	0	0											10	1	0	1	0	0	1	0	0	0	0	0	0	0	0	1	0	0
1	8	2009	65+	0	1	1	0	9	1	0	1	1	0	0	0	1											7	0	0	0	0	1	1	0	0	0	0	0	0	0	0	0	0	0
1	8	2009	65+	0	1	1	0	9	1	0	1	1	0	0	0	1											7	0	0	0	0	1	1	0	0	0	0	0	0	0	0	0	0	0
1	8	2009	5-64	0	1	1	0	9	1	0	1	1	0	0	0	1											3	0	0	0	0	1	1	0	0	0	0	0	0	0	0	0	0	0
1	8	2009	5-64	0	1	1	1	9	0	0	0	0	0	0	1	0											2	0	0	0	0	0	0	0	0	0	0	0	0	0	0	0	0	0
1	8	2009	5-64	0	1	1	1	9	1	0	1	0	0	0	1	0											3	0	0	1	0	1	1	1	0	0	1	0	1	0	0	0	0	0
1	8	2009	5-64	1	1	1	0	9	1	0	1	1	0	0	0	1											7	0	0	0	0	1	1	1	0	0	1	0	1	0	0	0	1	0
1	8	2009	5-64	0	1	1	1	9	1	0	1	1	0	0	1	0											5	0	0	1	0	1	1	1	0	0	1	0	0	0	0	0	0	0
1	8	2009	5-64	0	1	1	1	9	0	0	1	1	0	0	1	0											4	0	0	1	0	1	1	0	0	0	0	0	0	0	0	0	0	0
1	8	2009	<5	0	1	1	1	9	0	0	0	0	0	0	1	0	0	0	0	0	0	0	0	9	0	0	5	0	0	0	0	0	0	0	0	0	0	0	0	0	0	0	0	0
1	8	2009	65+	0	1	1	0	9	1	0	1	1	0	0	0	1											7	0	0	0	0	1	1	0	0	0	0	0	0	0	0	0	0	0
1	8	2009	5-64	1	1	1	0	9	1	0	1	1	0	0	0	1											7	0	0	0	0	1	1	0	0	0	0	0	0	0	0	0	0	0
1	8	2009	<5	1	1	0	0	9	1	1	1	0	0	0	1	1	1	0	0	0	0	0	0	9	0	0	2	1	0	0	0	0	0	0	0	0	0	0	0	0	0	0	0	0
1	8	2009	5-64	1	1	1	0	9	1	0	1	1	0	0	0	1											7	0	0	0	0	1	1	0	0	0	0	0	0	0	0	0	0	0
1	8	2009	5-64	0	1	1	1	0	1	1	1	1	0	0	1	1											7	1	0	1	1	1	1	0	0	0	0	0	0	0	0	0	0	0
1	8	2009	5-64	0	1	1	1	9	1	0	1	1	0	1	0	0											7	0	0	1	0	1	1	1	0	0	1	0	1	0	0	0	0	0
1	8	2009	<5	0	1	1	1	9	1	1	1	0	0	0	1	0	0	0	0	0	0	0	0	9	0	0	15	1	0	1	0	0	0	0	0	0	0	0	0	0	0	0	0	0
1	8	2009	5-64	0	1	1	0	9	1	0	1	1	0	0	0	1											7	0	0	0	0	1	1	0	0	0	0	0	0	0	0	0	1	0
1	8	2009	5-64	1	1	1	0	9	1	0	1	1	0	0	0	1											15	0	0	0	0	0	0	1	0	0	1	0	1	0	0	0	1	0
1	8	2009	5-64	1	1	1	0	9	1	0	1	1	0	0	0	1											7	0	0	0	0	1	1	0	0	0	0	0	0	0	0	0	1	0
1	8	2009	5-64	1	1	1	0	9	0	0	1	1	0	0	1	0											6	0	0	0	0	1	1	0	0	0	0	0	0	0	0	0	0	0
1	8	2009	5-64	1	1	1	1	9	1	0	1	0	0	0	0	0											5	0	0	1	0	1	1	0	0	0	0	0	0	0	0	0	0	0
1	9	2009	5-64	0	1	1	0	9	1	0	1	1	0	0	0	1											3	0	0	0	0	1	1	1	0	0	1	0	1	0	0	0	0	0
1	9	2009	5-64	0	1	1	0	9	1	0	1	1	0	0	0	1											3	0	0	0	0	1	1	0	0	0	0	0	0	0	0	0	0	0
1	9	2009	5-64	1	1	1	1	0	1	1	1	1	0	0	0	1											4	1	0	1	1	1	1	0	0	0	0	0	0	0	0	0	0	0
1	9	2009	65+	1	1	1	1	0	1	1	1	1	1	1	0	1											4	1	0	1	1	1	1	0	0	0	0	0	0	0	0	0	0	0
1	9	2009	<5	0	1	1	0	9	1	0	1	1	0	0	0	0	0	0	0	0	0	0	0	9	0	0	7	0	0	0	0	1	1	1	0	0	0	1	0	0	0	0	0	0
1	9	2009	5-64	1	1	1	0	9	1	1	0	0	0	1	1	0											1	0	0	0	0	0	0	0	0	0	0	0	0	0	0	0	0	0
1	9	2009	5-64	1	1	1	0	9	0	0	1	1	0	0	0	1											6	0	0	0	0	1	1	0	0	0	0	0	0	0	0	0	0	0
1	9	2009	5-64	0	1	1	0	9	1	0	1	1	0	0	0	1											7	0	0	0	0	1	1	0	0	0	0	0	0	0	0	0	0	0
1	9	2009	<5	1	1	1	1	9	1	0	1	0	0	0	0	0	0	0	0	0	0	0	0	9	0	0	3	0	0	1	0	1	1	1	0	0	0	1	0	0	0	0	0	0
1	9	2009	5-64	0	0	1	1	9	1	1	1	0	0	1	1	0											7	1	0	1	0	1	1	0	0	0	0	0	0	0	0	0	0	0
1	9	2009	5-64	0	1	1	1	9	1	1	1	1	0	1	0	1											4	1	0	1	1	1	1	1	0	0	1	0	0	0	0	1	0	0
1	9	2009	5-64	0	1	1	0	9	1	0	1	1	0	0	0	1											3	0	0	0	0	1	1	0	0	0	0	0	0	0	0	0	0	0
1	9	2009	<5	1	1	1	1	9	1	1	1	0	0	0	1	1	1	0	0	0	0	0	1	9	1	0	2	1	1	1	1	1	1	0	0	0	0	0	0	0	0	0	0	0
1	9	2009	<5	0	1	1	1	9	1	0	1	0	0	0	0	0	0	0	0	0	1	0	0	9	0	0	7	0	1	1	0	1	1	0	0	0	0	0	0	0	0	0	0	0
1	9	2009	5-64	0	1	1	0	9	1	0	1	1	0	0	0	1											7	0	0	0	0	1	1	1	0	0	1	0	1	0	0	0	1	0
1	9	2009	5-64	0	1	1	0	9	1	0	1	1	0	0	0	1											6	0	0	0	0	1	1	0	0	0	0	0	0	0	0	0	1	0
1	9	2009	<5	0	1	1	0	1	0	1	0	0	0	0	0	1	1	0	0	0	0	0	0	9	0	0	3	1	0	1	0	0	0	0	0	0	0	0	0	0	0	0	0	0
1	9	2009	5-64	0	1	1	1	9	1	1	0	0	0	1	1	1											5	0	0	1	1	0	0	0	0	0	0	0	0	0	0	0	0	0
1	9	2009	5-64	1	1	1	0	9	1	0	1	1	0	0	0	1											5	0	0	0	0	1	1	0	0	0	0	0	0	0	0	0	0	0
1	9	2009	5-64	1	1	1	0	9	1	0	1	1	0	0	0	1											4	0	0	0	0	1	1	0	0	0	0	0	0	0	0	0	0	0
1	9	2009	<5	0	1	1	1	9	0	0	1	1	0	0	1	0	0	0	0	0	0	0	0	9	0	0	7	0	0	1	0	1	1	1	0	0	1	0	0	0	0	0	0	0
1	9	2009	<5	1	1	1	1	9	1	1	1	0	0	0	0	0	0	0	0	0	0	0	0	9	0	0	1	1	0	1	0	1	1	0	0	0	0	0	0	0	0	0	1	0
1	9	2009	<5	0	1	1	1	9	1	0	1	1	0	0	1	0	0	0	0	0	0	0	0	9	0	0	6	0	0	1	0	1	1	0	0	0	0	0	0	0	0	0	0	0
1	9	2009	65+	0	1	1	1	9	1	0	1	1	0	0	0	1											3	0	0	1	1	1	1	0	0	0	0	0	0	0	0	0	1	0
1	9	2009	5-64	0	1	1	1	9	1	0	1	1	0	1	1	0											4	0	0	1	0	1	1	1	0	0	1	0	0	0	0	0	0	0
1	9	2009	5-64	0	1	1	1	9	1	1	1	1	0	1	1	0											2	1	0	1	0	1	1	0	0	0	0	0	0	0	0	0	0	0
1	9	2009	5-64	0	1	1	0	9	1	0	1	1	0	0	0	1											17	0	0	0	0	0	0	0	0	0	0	0	0	0	0	0	0	0
1	9	2009	<5	0	1	1	0	9	1	1	1	0	0	0	0	1	1	0	0	0	0	0	1	9	1	0	3	1	1	0	0	1	1	0	0	0	0	0	0	0	0	0	0	0
1	9	2009	65+	0	1	1	1	9	1	1	1	1	0	0	1	1											6	1	0	1	1	1	1	1	0	0	0	1	0	0	0	1	0	0
1	9	2009	65+	0	1	1	0	9	1	0	1	1	0	0	0	1											7	0	0	0	0	1	1	0	0	0	0	0	0	0	0	0	0	0
1	9	2009	5-64	0	1	1	0	9	1	0	1	1	0	0	0	1											4	0	0	0	0	1	1	0	0	0	0	0	0	0	0	0	0	0
1	9	2009	5-64	0	1	1	0	9	1	0	1	1	0	0	0	1											4	0	0	0	0	1	1	0	0	0	0	0	0	0	0	0	0	0
1	9	2009	5-64	0	1	1	1	9	1	1	1	1	0	1	0	0											2	1	0	1	0	1	1	1	0	0	1	0	0	0	0	0	0	0
1	9	2009	5-64	0	1	1	0	9	1	0	1	1	0	0	1	0											5	0	0	0	0	1	1	0	0	0	0	0	0	0	0	0	0	0
1	9	2009	5-64	1	1	1	0	9	1	0	1	1	0	0	0	1											7	0	0	0	0	1	1	1	0	0	1	0	1	0	0	0	0	0
1	9	2009	<5	0	1	1	1	9	1	1	1	0	0	0	0	0	0	0	0	0	0	0	0	9	0	0	3	1	0	1	0	1	1	0	0	0	0	0	0	0	0	0	0	0
1	9	2009	5-64	1	1	1	1	0	1	0	1	1	0	1	1	0											6	0	0	1	0	1	1	0	0	0	0	0	0	0	0	0	0	0
1	9	2009	5-64	1	1	1	0	9	1	0	1	1	0	0	0	1											10	0	0	0	0	0	1	0	0	0	0	0	0	0	0	0	0	0
1	9	2009	<5	0	1	1	1	9	1	0	1	0	0	0	0	0	0	0	0	0	0	0	0	9	0	0	2	0	0	1	0	1	1	1	0	0	0	1	0	0	0	0	0	0
1	9	2009	<5	0	1	1	1	9	1	0	1	1	0	0	1	0	0	0	0	0	0	0	0	9	0	0	2	0	0	1	0	1	1	0	0	0	0	0	0	0	0	0	0	0
1	9	2009	<5	1	1	1	1	9	1	0	1	1	0	0	1	0	0	0	0	0	0	0	0	9	0	0	2	0	0	1	0	1	1	0	0	0	0	0	0	0	0	0	0	0
1	9	2009	<5	0	1	1	1	9	1	1	1	0	0	0	0	1	1	0	0	0	0	0	0	9	1	0	7	1	1	1	1	1	1	0	0	0	0	0	0	0	0	0	0	0
1	9	2009	<5	1	1	1	0	9	1	1	1	0	0	0	0	1	1	0	0	0	0	0	0	9	0	0	2	1	0	0	0	1	1	0	0	0	0	0	0	0	0	0	0	0
1	9	2009	5-64	0	1	1	0	9	1	0	1	1	0	1	1	0											5	0	0	0	0	1	1	0	0	0	0	0	0	0	0	0	0	0
1	9	2009	5-64	0	1	1	1	9	1	0	1	1	0	0	0	0											6	0	0	1	0	1	1	0	0	0	0	0	0	0	0	0	0	0
1	9	2009	65+	0	1	1	1	9	1	0	1	1	0	0	1	0											15	0	0	1	0	0	0	0	0	0	0	0	0	0	0	0	1	0
1	9	2009	5-64	0	1	1	0	9	1	0	1	1	0	0	0	1											10	0	0	0	0	0	1	0	0	0	0	0	0	0	0	0	0	0
1	9	2009	5-64	0	1	1	0	9	1	0	1	1	0	0	0	1											5	0	0	0	0	1	1	1	0	0	1	0	1	0	0	0	0	0
1	9	2009	5-64	0	1	1	1	9	1	0	1	1	0	1	1	0											5	0	0	1	0	1	1	0	0	0	0	0	0	0	0	1	0	0
1	9	2009	5-64	0	1	1	0	9	0	0	1	0	0	1	1	0											6	0	0	0	0	1	1	0	0	0	0	0	0	0	0	0	0	0
1	9	2009	<5	1	1	1	1	9	1	1	1	0	0	0	0	1	1	0	0	0	0	1	1	9	1	0	2	1	1	1	1	1	1	0	0	0	0	0	0	0	0	0	0	0
1	9	2009	5-64	0	1	1	0	0	0	1	1	1	0	1	0	1											14	1	0	0	0	0	0	0	0	0	0	0	0	0	0	0	0	0
1	9	2009	5-64	0	1	1	0	9	1	0	1	1	0	0	0	1											20	0	0	0	0	0	0	0	0	0	0	0	0	0	0	0	0	0
1	9	2009	5-64	0	1	1	0	9	1	0	1	1	0	0	0	1											10	0	0	0	0	0	1	0	0	0	0	0	0	0	0	0	1	0
1	9	2009	<5	0	1	1	1	9	1	0	1	0	0	0	0	0	0	0	0	0	0	0	0	9	0	0	5	0	0	1	0	1	1	1	0	0	1	0	0	1	0	0	0	0
1	9	2009	5-64	1	1	1	0	9	0	1	1	1	0	1	0	1											6	1	0	0	0	1	1	0	0	0	0	0	0	0	0	0	0	0
1	9	2009	<5	1	1	1	1	9	1	1	1	0	0	0	0	1	1	0	0	0	0	0	0	9	1	0	1	1	1	1	1	1	1	0	0	0	0	0	0	0	0	0	0	0
1	9	2009	65+	0	1	1	0	0	1	1	1	1	0	0	0	1											1	1	0	0	0	1	1	0	0	0	0	0	0	0	0	1	0	0
1	9	2009	<5	0	1	1	0	9	1	1	1	1	0	0	1	0	0	0	0	0	0	0	0	9	0	0	7	1	0	0	0	1	1	0	0	0	0	0	0	0	0	0	0	0
1	9	2009	<5	0	1	1	1	9	1	0	1	0	0	0	1	0	0	0	0	0	0	0	0	9	0	0	6	0	0	1	0	1	1	0	0	0	0	0	0	0	0	0	0	0
1	9	2009	5-64	1	1	1	0	9	1	0	1	0	0	0	1	0											7	0	0	0	0	1	1	0	0	0	0	0	0	0	0	0	0	0
1	9	2009	<5	1	1	1	1	9	1	0	1	0	0	0	1	0	0	0	0	0	0	0	0	9	0	0	2	0	0	1	0	1	1	0	0	0	0	0	0	0	0	0	0	0
1	9	2009	5-64	0	1	1	1	9	0	0	1	1	0	0	1	0											8	0	0	1	0	0	1	0	0	0	0	0	0	0	0	0	0	0
1	9	2009	5-64	0	1	1	0	9	1	1	1	1	0	1	0	0											7	1	0	0	0	1	1	0	0	0	0	0	0	0	0	0	0	0
1	9	2009	5-64	1	1	0	1	9	1	1	1	1	0	1	0	1											7	1	0	1	1	1	1	0	0	0	0	0	0	0	0	1	0	1
1	9	2009	<5	1	1	1	1	9	1	0	1	1	0	0	0	0	0	0	0	0	0	0	0	9	0	0	7	0	0	1	0	1	1	1	0	0	0	1	0	0	0	0	0	0
1	9	2009	65+	0	1	1	0	9	0	0	0	0	0	1	0	1											10	0	0	0	0	0	0	0	0	0	0	0	0	0	0	0	0	0
1	9	2009	5-64	1	1	1	0	9	1	0	1	1	0	1	1	1											7	0	0	0	0	1	1	1	0	0	1	0	1	0	0	0	0	0
1	9	2009	5-64	1	1	1	1	9	1	1	1	1	0	1	1	1											6	1	0	1	1	1	1	1	0	0	1	0	1	0	0	0	0	0
1	9	2009	<5	0	1	1	1	9	0	0	1	1	0	0	1	0	0	0	0	0	0	0	0	9	0	0	7	0	0	1	0	1	1	0	0	0	0	0	0	0	0	0	0	0
1	9	2009	65+	0	1	0	1	9	1	1	1	1	0	0	0	0											10	1	0	1	0	0	1	0	0	0	0	0	0	0	0	0	0	0
1	9	2009	<5	1	1	1	0	9	1	1	1	0	0	0	0	1	1	0	0	0	0	0	0	9	0	0	2	1	0	0	0	1	1	0	0	0	0	0	0	0	0	0	0	0
1	9	2009	<5	0	1	1	1	9	1	1	1	1	0	0	0	1	1	1	1	0	0	1	1	9	1	0	3	1	1	1	1	1	1	1	0	0	1	0	0	0	0	0	0	0
1	9	2009	5-64	1	1	1	0	9	1	0	1	1	0	1	1	0											6	0	0	0	0	1	1	1	0	0	1	0	1	0	0	0	1	0
1	9	2009	5-64	1	1	1	1	9	1	1	1	1	0	1	1	1											10	1	0	1	1	0	1	1	0	0	1	0	1	0	0	0	0	0
1	9	2009	5-64	0	1	1	0	9	1	1	1	1	0	1	0	1											7	1	0	0	0	1	1	0	0	0	0	0	0	0	0	0	0	0
1	9	2009	5-64	1	1	1	0	9	1	1	1	1	0	1	0	1											10	1	0	0	0	0	1	1	0	0	1	0	1	0	0	0	0	0
1	9	2009	<5	1	1	1	1	9	1	1	1	0	0	0	0	1	1	0	0	0	0	0	0	9	0	0	1	1	0	1	1	1	1	0	0	0	0	0	0	0	0	0	0	0
1	10	2009	5-64	1	1	1	1	9	0	0	1	0	0	0	1	0											3	0	0	1	0	1	1	0	0	0	0	0	0	0	0	0	0	0
1	10	2009	<5	1	1	1	1	9	1	1	1	1	0	0	0	0	1	0	0	0	0	0	0	9	1	0	3	1	1	1	1	1	1	0	0	0	0	0	0	0	0	0	0	0
1	10	2009	<5	1	1	1	1	9	1	1	1	1	0	0	0	1	1	0	0	0	0	0	0	9	1	0	7	1	1	1	1	1	1	0	0	0	0	0	0	0	0	0	0	0
1	10	2009	<5	1	1	1	1	9	1	1	1	0	0	0	1	0	0	0	0	0	0	0	0	9	1	0	6	1	1	1	0	1	1	0	0	0	0	0	0	0	0	0	0	0
1	10	2009	5-64	1	1	1	0	9	1	1	1	1	0	0	0	1											7	1	0	0	0	1	1	1	0	0	1	0	0	1	0	0	1	0
1	10	2009	5-64	1	1	1	0	9	1	0	1	1	0	0	0	1											10	0	0	0	0	0	1	0	0	0	0	0	0	0	0	0	1	0
1	10	2009	5-64	0	1	1	0	9	1	0	1	1	0	0	0	1											16	0	0	0	0	0	0	0	0	0	0	0	0	0	0	0	1	0
1	10	2009	<5	0	1	1	0	9	1	1	1	0	0	0	0	1	1	1	0	0	0	0	1	9	1	0	1	1	1	0	0	1	1	0	0	0	0	0	0	0	0	0	0	0
1	10	2009	5-64	0	1	1	1	9	1	0	1	1	1	1	1	1											4	0	0	1	1	1	1	0	0	0	0	0	0	0	0	0	0	0
1	10	2009	5-64	1	1	1	1	9	1	1	1	1	0	1	1	1											3	1	0	1	1	1	1	0	0	0	0	0	0	0	0	0	0	0
1	10	2009	5-64	1	1	1	0	9	1	0	1	1	0	0	0	1											30	0	0	0	0	0	0	0	0	0	0	0	0	0	0	0	1	0
1	10	2009	5-64	1	1	1	0	9	1	0	1	1	0	0	0	1											3	0	0	0	0	1	1	1	0	0	1	0	0	1	0	0	1	0
1	10	2009	5-64	1	1	1	0	9	1	0	1	1	0	0	0	1											15	0	0	0	0	0	0	0	0	0	0	0	0	0	0	0	1	0
1	10	2009	5-64	0	1	1	1	9	1	1	1	1	1	0	0	1											2	1	0	1	1	1	1	1	0	0	1	0	0	0	0	0	0	0
1	10	2009	5-64	0	1	1	1	9	1	0	1	1	0	1	1	0											30	0	0	1	0	0	0	0	0	0	0	0	0	0	0	0	0	0
1	10	2009	5-64	0	1	1	0	9	1	0	1	1	0	0	0	1											3	0	0	0	0	1	1	0	0	0	0	0	0	0	0	0	0	0
1	10	2009	5-64	0	1	1	0	9	1	0	1	1	1	0	0	1											4	0	0	0	0	1	1	0	0	0	0	0	0	0	0	1	0	0
1	10	2009	<5	0	1	1	1	9	1	1	1	1	0	0	1	1	1	0	0	0	0	0	0	9	1	0	3	1	1	1	1	1	1	1	0	0	1	0	0	1	0	0	0	0
1	10	2009	<5	1	1	1	1	9	1	0	1	1	0	0	1	0	1	0	0	0	0	0	0	9	0	0	14	0	0	1	1	0	0	1	0	0	1	0	1	0	0	0	0	0
1	10	2009	5-64	1	1	1	1	9	1	0	1	1	0	0	1	0											2	0	0	1	0	1	1	1	0	0	1	0	1	0	0	0	0	0
1	10	2009	<5	0	1	1	1	9	0	1	0	0	0	0	1	1	1	0	0	0	0	0	1	9	0	0	3	1	1	1	1	0	0	0	0	0	0	0	0	0	0	0	0	0
1	10	2009	65+	1	1	1	0	9	1	0	1	0	0	1	0	1											3	0	0	0	0	1	1	0	0	0	0	0	0	0	0	0	0	0
1	10	2009	<5	0	1	1	1	9	1	0	1	1	0	0	0	0	0	0	0	0	0	0	0	9	0	0	15	0	0	1	0	0	0	0	0	0	0	0	0	0	0	0	0	0
1	10	2009	5-64	1	1	1	0	9	1	1	1	1	0	1	0	1											5	1	0	0	0	1	1	0	0	0	0	0	0	0	0	0	0	0
1	10	2009	5-64	1	1	1	0	0	1	1	1	0	0	0	0	1											3	1	0	0	0	1	1	0	0	0	0	0	0	0	0	0	0	0
1	10	2009	<5	0	1	1	1	9	1	0	1	1	0	1	1	1	0	0	0	0	1	0	0	9	0	0	4	0	1	1	1	1	1	1	0	0	1	0	1	0	0	0	0	0
1	10	2009	5-64	0	1	1	0	9	1	0	1	1	0	0	0	1											10	0	0	0	0	0	1	0	0	0	0	0	0	0	0	0	0	0
1	10	2009	5-64	1	1	1	0	9	1	0	1	1	0	0	0	1											10	0	0	0	0	0	1	0	0	0	0	0	0	0	0	0	1	1
1	10	2009	65+	0	1	1	1	0	1	1	1	1	0	0	0	1											2	1	0	1	1	1	1	0	0	0	0	0	0	0	0	0	0	1
1	10	2009	5-64	0	1	1	0	9	0	0	1	0	0	0	1	0											3	0	0	0	0	1	1	0	0	0	0	0	0	0	0	0	0	0
1	10	2009	<5	0	1	1	0	9	0	0	1	0	0	0	1	0	0	0	0	1	0	0	0	9	0	0	3	0	1	0	0	1	1	0	0	0	0	0	0	0	0	0	0	0
1	10	2009	5-64	1	1	1	1	9	1	0	1	1	0	1	1	0											3	0	0	1	0	1	1	1	0	0	1	0	1	0	0	0	0	0
1	10	2009	5-64	0	1	1	1	9	0	0	1	0	0	0	1	0											2	0	0	1	0	1	1	0	0	0	0	0	0	0	0	0	0	0
1	10	2009	5-64	1	1	1	0	9	1	0	1	1	0	0	0	1											8	0	0	0	0	0	1	0	0	0	0	0	0	0	0	0	0	0
1	10	2009	5-64	1	1	1	0	9	1	0	1	1	0	0	0	1											10	0	0	0	0	0	1	0	0	0	0	0	0	0	0	0	0	0
1	10	2009	5-64	1	1	1	0	9	1	0	1	1	0	0	0	1											3	0	0	0	0	1	1	0	0	0	0	0	0	0	0	0	0	0
1	10	2009	65+	0	1	1	0	9	1	0	1	1	0	0	0	1											7	0	0	0	0	1	1	0	0	0	0	0	0	0	0	0	0	0
1	10	2009	<5	0	1	1	0	9	1	0	1	1	0	0	0	1	1	0	1	1	0	0	1	9	0	0	3	0	1	0	0	1	1	0	0	0	0	0	0	0	0	0	0	0
1	10	2009	5-64	1	1	1	1	9	1	1	0	0	0	0	0	0											3	0	0	1	0	0	0	0	0	0	0	0	0	0	0	0	0	0
1	10	2009	<5	1	1	1	0	9	1	1	1	1	0	0	1	0	0	0	0	0	0	0	0	9	1	0	7	1	1	0	0	1	1	0	0	0	0	0	0	0	0	0	0	0
1	10	2009	5-64	0	1	1	1	9	1	0	1	1	0	1	0	0											7	0	0	1	0	1	1	0	0	0	0	0	0	0	0	0	0	0
1	10	2009	5-64	0	1	1	1	9	1	0	1	0	0	0	1	0											3	0	0	1	0	1	1	1	0	0	1	0	0	1	0	0	0	0
1	10	2009	5-64	1	1	1	0	9	1	0	1	1	0	0	0	1											1	0	0	0	0	1	1	0	0	0	0	0	0	0	0	0	0	0
1	10	2009	65+	0	1	1	0	9	1	0	1	1	0	0	0	1											15	0	0	0	0	0	0	0	0	0	0	0	0	0	0	1	0	0
1	10	2009	5-64	0	1	1	0	9	0	0	1	1	0	0	0	1											10	0	0	0	0	0	1	1	0	0	1	0	1	0	0	0	0	0
1	10	2009	5-64	0	1	1	0	9	1	0	1	1	1	0	0	1											5	0	0	0	0	1	1	0	0	0	0	0	0	0	0	0	0	0
1	10	2009	5-64	1	1	1	0	9	1	0	1	1	0	0	0	1											4	0	0	0	0	1	1	0	0	0	0	0	0	0	0	0	0	0
1	10	2009	5-64	1	1	1	1	9	0	0	1	1	0	0	1	0											9	0	0	1	0	0	1	0	0	0	0	0	0	0	0	0	0	0
1	10	2009	5-64	0	1	1	0	9	1	0	1	1	0	0	0	1											5	0	0	0	0	1	1	0	0	0	0	0	0	0	0	0	0	0
1	10	2009	5-64	1	1	1	0	9	1	0	1	1	0	0	0	1											10	0	0	0	0	0	1	0	0	0	0	0	0	0	0	0	0	0
1	10	2009	5-64	1	1	1	0	9	1	0	1	1	0	0	0	1											7	0	0	0	0	1	1	0	0	0	0	0	0	0	0	0	0	0
1	10	2009	5-64	1	1	1	0	9	1	0	1	1	0	0	0	1											7	0	0	0	0	1	1	0	0	0	0	0	0	0	0	0	0	0
1	10	2009	<5	1	1	1	1	9	1	1	1	0	0	0	1	0	1	0	0	0	0	0	0	9	0	0	3	1	0	1	1	1	1	0	0	0	0	0	0	0	0	0	0	0
1	10	2009	5-64	0	1	1	1	9	1	1	1	1	0	0	1	0											3	1	0	1	0	1	1	0	0	0	0	0	0	0	0	0	0	0
1	10	2009	5-64	1	1	1	0	9	1	1	1	1	0	0	0	1	1	0	0	0	1	0	0	9	0	0	5	1	1	0	0	1	1	0	0	0	0	0	0	0	0	0	0	0
1	10	2009	<5	0	1	0	0	9	1	1	1	0	0	0	1	1	1	0	0	0	0	0	0	9	1	0	2	1	1	0	0	0	0	0	0	0	0	0	0	0	0	0	0	0
1	10	2009	<5	1	1	1	0	9	1	1	1	0	0	0	1	1	1	0	0	0	0	0	0	9	0	0	1	1	0	0	0	1	1	0	0	0	0	0	0	0	0	0	0	0
1	10	2009	<5	1	1	1	0	0	1	1	1	1	0	0	1	1	1	0	0	0	0	0	0	9	1	0	1	1	1	0	0	1	1	0	0	0	0	0	0	0	0	0	0	0
1	10	2009	5-64	0	1	1	1	9	1	0	1	1	0	0	1	0											2	0	0	1	0	1	1	0	0	0	0	0	0	0	0	0	0	0
1	10	2009	5-64	1	1	1	0	9	1	0	1	1	0	0	1	0											21	0	0	0	0	0	0	0	0	0	0	0	0	0	0	0	0	0
1	10	2009	5-64	0	1	1	0	9	0	0	1	1	0	0	0	0											20	0	0	0	0	0	0	0	0	0	0	0	0	0	0	0	0	0
1	10	2009	65+	0	1	1	0	0	1	1	1	1	0	0	0	1											4	1	0	0	0	1	1	0	0	1	0	0	0	0	0	0	0	0
1	10	2009	5-64	1	1	1	0	9	0	0	1	0	0	0	1	0											3	0	0	0	0	1	1	1	0	0	0	1	0	0	0	0	0	0
1	10	2009	5-64	1	1	1	0	9	1	1	1	1	0	0	0	1											7	1	0	0	0	1	1	0	0	0	0	0	0	0	0	0	1	0
1	10	2009	<5	1	1	1	0	9	1	1	1	1	0	0	1	1	1	0	0	0	0	1	1	9	0	0	1	1	1	0	0	1	1	0	0	0	0	0	0	0	0	0	0	0
1	10	2009	<5	0	1	1	0	9	1	1	1	1	0	0	0	0	0	0	0	0	0	0	0	9	0	0	2	1	0	0	0	1	1	0	0	0	0	0	0	0	0	0	1	0
1	10	2009	5-64	1	1	1	0	9	0	0	1	0	0	0	0	0											4	0	0	0	0	1	1	0	0	0	0	0	0	0	0	0	0	0
1	10	2009	5-64	0	1	1	1	9	1	0	1	1	0	0	1	0											6	0	0	1	0	1	1	0	0	0	0	0	0	0	0	0	0	0
1	10	2009	5-64	0	1	1	0	9	1	0	1	1	1	0	0	1											10	0	0	0	0	0	1	0	0	0	0	0	0	0	0	0	0	0
1	10	2009	5-64	0	1	1	1	9	1	0	1	0	0	1	1	0											6	0	0	1	0	1	1	0	0	0	0	0	0	0	0	0	1	0
1	10	2009	<5	1	1	1	1	9	1	0	1	1	0	0	0	0	0	0	0	0	0	0	0	9	0	0	7	0	0	1	0	1	1	0	0	0	0	0	0	0	0	0	0	0
1	10	2009	5-64	0	1	1	0	9	1	0	1	1	0	0	0	0											3	0	0	0	0	1	1	0	0	0	0	0	0	0	0	0	0	0
1	10	2009	5-64	0	1	1	0	9	1	0	1	1	0	0	0	0											4	0	0	0	0	1	1	0	0	0	0	0	0	0	0	0	0	0
1	10	2009	5-64	0	1	1	1	9	1	0	1	1	0	0	1	0											14	0	0	1	0	0	0	0	0	0	0	0	0	0	0	0	0	0
1	10	2009	5-64	0	1	1	0	9	1	0	1	1	0	0	0	1											7	0	0	0	0	1	1	0	0	0	0	0	0	0	0	0	1	0
1	10	2009	5-64	0	1	1	0	9	1	0	1	1	0	0	0	1											30	0	0	0	0	0	0	0	0	0	0	0	0	0	0	0	1	1
1	10	2009	<5	1	1	1	0	9	1	0	1	1	0	0	1	1	1	0	0	0	0	0	1	9	0	0	1	0	1	0	0	1	1	0	0	0	0	0	0	0	0	0	0	0
1	10	2009	<5	1	1	1	1	9	1	0	1	0	0	0	0	0	0	0	0	0	0	0	0	9	0	0	4	0	0	1	0	1	1	0	0	0	0	0	0	0	0	0	0	0
1	10	2009	<5	0	1	1	1	9	1	0	1	1	0	1	1	0	0	0	0	0	0	0	0	9	0	0	4	0	0	1	0	1	1	0	0	0	0	0	0	0	0	0	0	0
1	10	2009	<5	0	1	1	1	9	1	1	1	1	0	0	0	0	0	0	0	0	0	0	0	9	0	0	4	1	0	1	0	1	1	0	0	0	0	0	0	0	0	0	0	0
1	10	2009	5-64	0	1	1	1	9	1	0	1	1	0	0	0	0											3	0	0	1	0	1	1	0	0	0	0	0	0	0	0	0	0	0
1	10	2009	5-64	0	1	1	1	9	1	0	1	1	0	1	1	0											6	0	0	1	0	1	1	0	0	0	0	0	0	0	0	0	0	0
1	10	2009	5-64	1	1	1	0	9	1	0	1	1	0	0	0	1											7	0	0	0	0	1	1	0	0	0	0	0	0	0	0	0	1	0
1	10	2009	<5	1	0	1	0	9	1	1	1	1	0	0	1	1	1	1	0	0	0	1	1	9	1	0	1	1	1	0	0	1	1	0	0	1	0	0	0	0	0	0	0	0
1	10	2009	5-64	1	1	1	0	9	1	0	1	1	0	1	0	1											7	0	0	0	0	1	1	0	0	0	0	0	0	0	0	0	0	0
1	10	2009	5-64	1	1	1	0	9	1	0	1	1	0	0	1	0											10	0	0	0	0	0	1	0	0	0	0	0	0	0	0	0	0	0
1	10	2009	5-64	1	1	1	0	9	1	0	1	1	0	0	1	0											3	0	0	0	0	1	1	0	0	0	0	0	0	0	0	0	0	0
1	10	2009	5-64	0	1	1	0	9	1	0	1	1	0	0	1	0											3	0	0	0	0	1	1	0	0	0	0	0	0	0	0	0	0	0
1	10	2009	65+	0	1	1	0	9	1	0	1	1	0	0	0	1											7	0	0	0	0	1	1	0	0	0	0	0	0	0	0	0	1	0
1	10	2009	5-64	1	1	1	0	9	1	0	1	1	0	0	0	1											30	0	0	0	0	0	0	0	0	0	0	0	0	0	0	0	0	0
1	10	2009	<5	1	1	1	0	9	1	1	1	1	0	0	1	1	1	0	0	0	0	0	0	9	0	0	9	1	0	0	0	0	1	0	0	0	0	0	0	0	0	0	0	0
1	10	2009	5-64	0	1	1	1	9	0	0	1	0	0	0	1	0											30	0	0	1	0	0	0	0	0	0	0	0	0	0	0	0	0	0
1	10	2009	5-64	0	1	1	0	9	1	0	1	1	0	0	1	0											12	0	0	0	0	0	0	0	0	0	0	0	0	0	0	0	0	0
1	10	2009	65+	0	1	1	0	9	1	0	1	1	0	0	0	1											7	0	0	0	0	1	1	0	0	0	0	0	0	0	0	0	0	0
1	10	2009	5-64	1	1	1	0	9	0	0	1	1	0	0	0	1											4	0	0	0	0	1	1	0	0	0	0	0	0	0	0	0	0	0
1	10	2009	5-64	1	1	1	0	9	1	1	1	1	0	0	0	1											10	1	0	0	0	0	1	0	0	0	0	0	0	0	0	0	0	0
1	10	2009	5-64	0	1	1	1	9	1	1	1	1	0	0	0	0											6	1	0	1	0	1	1	1	0	0	1	0	1	0	0	0	1	0
1	10	2009	5-64	0	1	1	0	9	1	0	1	1	0	0	0	1											7	0	0	0	0	1	1	0	0	0	0	0	0	0	0	0	1	0
1	10	2009	5-64	0	1	1	1	9	1	0	1	1	0	0	1	1											1	0	0	1	1	1	1	1	0	0	1	0	0	0	0	0	0	1
1	10	2009	5-64	0	0	0	1	9	1	1	1	1	0	1	1	1	1	0	0	0	0	1	1	9	1	0	3	1	1	1	1	1	1	0	0	0	0	0	0	0	0	0	0	0
1	10	2009	5-64	1	1	1	0	9	1	0	1	1	0	1	1	1											6	0	0	0	0	1	1	0	0	0	0	0	0	0	0	0	0	1
1	10	2009	5-64	1	1	1	0	9	1	0	1	0	0	1	0	1											15	0	0	0	0	0	0	0	0	0	0	0	0	0	0	0	0	0
1	10	2009	5-64	0	1	1	1	9	1	0	1	1	1	0	0	0											1	0	0	1	0	1	1	0	0	0	0	0	0	0	0	1	0	0
1	10	2009	5-64	1	1	1	1	9	0	0	1	0	0	0	1	0											4	0	0	1	0	1	1	0	0	0	0	0	0	0	0	0	0	0
1	10	2009	<5	0	1	1	1	9	0	0	1	0	0	0	1	0	0	0	0	0	0	0	0	9	1	0	5	0	1	1	0	1	1	0	0	0	0	0	0	0	0	0	0	0
1	10	2009	<5	0	1	1	1	9	1	0	1	1	0	0	1	0	0	0	0	0	0	0	0	9	1	0	2	0	1	1	0	1	1	0	0	0	0	0	0	0	0	0	0	0
1	10	2009	5-64	1	1	1	0	9	1	0	1	1	1	1	1	1											3	0	0	0	0	1	1	0	0	0	0	0	0	0	0	0	0	0
1	10	2009	5-64	0	1	1	0	9	1	0	1	1	0	1	1	0											3	0	0	0	0	1	1	0	0	0	0	0	0	0	0	0	0	0
1	10	2009	<5	0	0	1	1	9	1	0	1	0	0	0	1	0	0	0	0	0	0	0	0	9	0	0	3	0	0	1	0	1	1	0	0	0	0	0	0	0	0	0	0	0
1	12	2009	5-64	0	1	1	0	9	1	0	1	1	0	0	1	1											4	0	0	0	0	1	1	0	0	0	0	0	0	0	0	0	0	0
1	12	2009	65+	0	1	1	0	9	1	1	1	1	1	0	0	1											4	1	0	0	0	1	1	0	0	0	0	0	0	0	0	0	0	0
1	12	2009	<5	0	0	1	0	9	1	1	1	1	0	0	0	1	1	0	0	0	0	0	0	9	0	0	3	1	0	0	0	1	1	0	0	0	0	0	0	0	0	0	0	0
1	12	2009	5-64	0	1	1	0	0	1	1	1	1	0	0	0	1											2	1	0	0	0	1	1	0	0	0	0	0	0	0	0	0	0	0
1	12	2009	<5	0	1	1	0	9	1	1	1	1	0	0	0	1	1	1	0	0	0	1	1	9	1	0	4	1	1	0	0	1	1	0	0	0	0	0	0	0	0	0	0	0
1	12	2009	5-64	1	1	1	1	9	1	0	1	0	0	1	1	0											1	0	0	1	0	1	1	1	0	0	1	0	0	1	0	0	0	0
1	12	2009	5-64	1	1	1	1	9	0	0	1	0	0	0	1	0											5	0	0	1	0	1	1	0	0	0	0	0	0	0	0	0	0	0
1	12	2009	5-64	1	1	1	1	9	0	0	0	0	0	0	1	0											5	0	0	0	0	0	0	1	0	0	1	0	0	1	0	0	0	0
1	12	2009	5-64	1	1	1	0	9	1	1	1	1	0	0	0	1											3	1	0	0	0	1	1	1	0	0	1	0	0	1	0	0	0	0
1	12	2009	5-64	0	1	1	0	9	1	1	1	0	0	0	0	1											2	1	0	0	0	1	1	0	0	0	0	0	0	0	0	1	0	0
1	12	2009	<5	0	1	1	1	9	1	1	1	1	0	0	0	1	1	0	0	0	0	0	0	0	0	0	5	1	0	1	1	1	1	1	0	0	1	0	0	1	0	0	0	0
1	12	2009	5-64	0	1	1	1	0	1	1	1	1	1	0	0	1											2	1	0	1	1	1	1	0	0	0	0	0	0	0	0	0	0	0
1	12	2009	<5	1	1	1	0	1	1	1	1	1	0	0	0	1	1	1	1	0	1	1	1	9	1	0	5	1	1	1	0	1	1	1	0	0	1	0	0	1	0	0	0	0
1	12	2009	<5	0	1	1	0	1	1	1	1	1	0	0	0	1	1	0	0	0	0	1	1	9	1	0	3	1	1	1	0	1	1	0	0	0	0	0	0	0	0	0	0	0
1	12	2009	<5	1	1	1	0	9	1	1	1	1	0	0	0	1	1	0	0	0	0	1	1	9	1	0	3	1	1	0	0	1	1	0	0	0	0	0	0	0	0	0	0	0
1	12	2009	<5	1	1	1	0	0	1	1	1	1	0	0	0	1	1	0	0	0	0	1	1	9	1	0	2	1	1	0	0	1	1	0	0	0	0	0	0	0	0	0	0	0
1	12	2009	5-64	0	1	1	1	9	1	0	1	1	0	0	0	0											3	0	0	1	0	1	1	0	0	0	0	0	0	0	0	0	0	0
1	12	2009	5-64	0	1	1	1	9	1	0	1	1	0	0	0	0											3	0	0	1	0	1	1	1	0	0	0	1	0	0	0	0	0	0
1	12	2009	5-64	0	1	1	1	9	1	0	1	0	0	0	1	0											3	0	0	1	0	1	1	1	0	0	1	0	0	1	0	0	0	0
1	12	2009	65+	1	1	1	1	9	1	1	1	1	0	0	0	1											7	1	0	1	1	1	1	1	0	0	1	0	1	0	0	0	0	0
1	12	2009	<5	0	1	1	0	9	1	1	1	0	0	0	0	1	1	0	0	0	0	0	0	0	0	0	5	1	0	0	0	1	1	0	0	0	0	0	0	0	0	0	0	0
1	12	2009	65+	0	1	1	0	9	1	0	1	1	0	0	0	1											7	0	0	0	0	1	1	1	0	0	0	1	0	0	0	0	0	0
1	12	2009	<5	0	1	1	1	9	1	1	1	0	0	0	0	1	1	0	0	0	0	1	1	9	1	0	6	1	1	1	1	1	1	0	0	1	0	0	0	0	0	0	0	0
1	12	2009	5-64	0	1	1	1	9	0	0	1	0	0	0	1	0											1	0	0	1	0	1	1	1	0	0	1	0	0	1	0	0	0	0
1	12	2009	<5	0	1	1	1	9	1	0	1	0	0	0	1	0	0	0	0	0	0	0	0	9	0	0	5	0	0	1	0	1	1	1	0	0	1	0	0	1	0	0	1	0
1	12	2009	5-64	0	1	1	0	9	1	1	1	1	0	1	0	0											3	1	0	0	0	1	1	1	0	0	1	0	0	1	0	0	0	0
1	12	2009	5-64	0	1	1	0	9	0	1	1	1	0	1	0	1											10	1	0	0	0	0	1	0	0	0	0	0	0	0	0	0	0	0
1	12	2009	5-64	1	1	1	0	9	1	0	1	1	0	0	1	1											4	0	0	0	0	1	1	0	0	0	0	0	0	0	0	0	0	0
1	12	2009	5-64	1	1	1	1	9	1	0	1	1	0	0	1	0											2	0	0	1	0	1	1	1	0	0	1	0	0	1	0	0	0	0
1	12	2009	5-64	0	1	1	1	9	1	0	1	0	0	0	1	0											5	0	0	1	0	1	1	1	0	0	1	0	0	1	0	0	0	0
1	12	2009	5-64	0	1	1	1	9	1	0	1	1	0	0	1	0											3	0	0	1	0	1	1	0	0	0	0	0	0	0	0	0	0	0
1	12	2009	<5	1	1	1	1	9	1	1	1	1	0	0	0	1	1	0	0	0	0	1	1	9	0	0	3	1	1	1	1	1	1	0	0	0	0	0	0	0	0	0	0	0
1	12	2009	<5	1	1	1	1	9	1	1	1	1	0	0	0	1	1	0	0	0	0	0	1	9	0	0	1	1	1	1	1	1	1	1	0	0	1	0	0	1	0	0	0	0
1	12	2009	65+	0	1	1	1	9	1	0	1	0	0	0	1	0											1	0	0	1	0	1	1	0	0	0	0	0	0	0	0	0	0	0
1	12	2009	<5	1	1	1	1	9	1	0	1	1	0	0	1	0	0	0	0	0	0	0	0	9	0	0	7	0	0	1	0	1	1	1	0	0	1	0	0	1	0	0	0	0
1	12	2009	5-64	1	1	1	0	9	1	1	1	1	0	0	0	1											7	1	0	0	0	1	1	1	0	0	1	0	0	1	0	0	0	0
1	12	2009	5-64	0	1	1	1	9	1	0	1	1	1	0	0	1											4	0	0	1	1	1	1	0	0	0	0	0	0	0	0	0	0	0
1	12	2009	5-64	1	1	1	0	9	0	0	1	0	0	0	1	0											3	0	0	0	0	1	1	0	0	0	0	0	0	0	0	0	0	0
1	12	2009	5-64	0	1	1	0	9	1	1	1	1	1	0	0	1											30	1	0	0	0	0	0	0	0	0	0	0	0	0	0	0	0	0
1	12	2009	5-64	0	1	1	1	0	1	1	1	1	0	0	0	1											5	1	0	1	1	1	1	0	0	0	0	0	0	0	0	0	0	0
1	12	2009	5-64	0	1	1	1	0	1	1	1	1	0	0	0	1											3	1	0	1	1	1	1	1	0	0	1	0	0	1	0	0	0	0
1	12	2009	5-64	0	1	1	1	9	1	0	1	0	0	0	0	0											3	0	0	1	0	1	1	1	0	0	1	0	0	1	0	0	0	0
1	12	2009	5-64	1	1	1	1	9	1	1	1	1	0	0	1	1											15	1	0	1	1	0	0	1	0	0	1	0	0	1	0	0	0	0
1	12	2009	5-64	1	1	1	1	9	0	0	1	0	0	0	1	0											2	0	0	1	0	1	1	1	0	0	1	0	0	1	0	0	0	0
1	12	2009	<5	0	1	1	1	9	0	0	1	0	0	0	1	0	0	0	0	0	0	0	0	9	0	0	5	0	0	1	0	1	1	1	0	0	1	0	0	1	0	0	0	0
1	12	2009	<5	1	1	1	0	9	1	1	1	0	0	0	0	1	1	0	0	0	0	0	0	0	0	0	3	1	0	0	0	1	1	0	0	0	0	0	0	0	0	0	0	0
1	12	2009	65+	1	1	1	0	9	1	1	1	1	0	0	0	1											4	1	0	0	0	1	1	1	0	0	1	0	1	0	0	0	0	0
1	12	2009	<5	0	1	1	1	1	1	1	1	0	0	0	0	1	1	0	0	0	0	1	1	9	1	0	2	1	1	1	1	1	1	0	0	0	0	0	0	0	0	0	0	0
1	12	2009	5-64	1	1	1	0	9	1	1	1	1	0	0	0	0											3	1	0	0	0	1	1	0	0	0	0	0	0	0	0	0	0	0
1	12	2009	5-64	0	1	1	1	9	0	0	1	0	0	0	1	0											5	0	0	1	0	1	1	0	0	0	0	0	0	0	0	0	0	0
1	12	2009	5-64	0	1	1	1	9	1	0	1	1	0	0	1	0											5	0	0	1	0	1	1	1	0	0	1	0	0	1	0	0	0	0
1	12	2009	5-64	1	1	1	1	9	1	0	1	0	0	0	0	0											4	0	0	1	0	1	1	0	0	0	0	0	0	0	0	0	0	0
1	12	2009	<5	0	1	1	1	9	1	0	1	0	0	0	1	0	0	0	0	0	0	1	0	9	0	0	3	0	1	1	0	1	1	0	0	0	0	0	0	0	0	0	0	0
1	12	2009	<5	0	1	1	1	9	0	0	1	0	0	0	1	0	0	0	0	0	0	0	0	9	0	0	7	0	0	1	0	1	1	0	0	0	0	0	0	0	0	0	0	0
1	12	2009	<5	0	1	1	1	9	1	1	1	0	0	0	0	1	1	0	0	0	0	0	1	9	1	0	4	1	1	1	1	1	1	1	0	0	1	0	0	1	0	0	0	0
1	12	2009	5-64	1	1	1	1	9	0	0	1	1	0	0	1	0											6	0	0	1	0	1	1	0	0	0	0	0	0	0	0	0	0	0
1	12	2009	5-64	0	0	1	1	9	0	0	1	1	0	0	0	0											4	0	0	1	0	1	1	0	0	0	0	0	0	0	0	0	0	0
1	12	2009	5-64	0	1	1	1	9	0	0	1	0	0	0	1	0											3	0	0	1	0	1	1	0	0	0	0	0	0	0	0	0	0	1
1	12	2009	5-64	0	1	1	1	9	0	0	1	0	0	0	0	0											7	0	0	1	0	1	1	0	0	0	0	0	0	0	0	0	0	0
1	12	2009	<5	1	1	1	1	9	1	1	1	0	0	0	0	1	1	0	0	0	0	0	1	9	1	0	5	1	1	1	1	1	1	0	0	0	0	0	0	0	0	0	0	0
1	12	2009	5-64	1	1	1	0	9	1	1	1	1	0	0	0	1											1	1	0	0	0	1	1	0	0	0	0	0	0	0	0	0	0	0
1	12	2009	5-64	1	1	1	0	9	1	1	1	1	0	0	0	1											7	1	0	0	0	1	1	0	0	0	0	0	0	0	0	0	0	0
1	12	2009	5-64		0	1	0	9	1	1	1	1	0	0	0	1												1	0	0	0	0	0	0		0	0	0	0	0	0	0	0	0
1	12	2009	5-64	1	1	1	0	9	1	1	1	1	0	0	0	1											4	1	0	0	0	1	1	0	0	0	0	0	0	0	0	0	0	0
1	12	2009	<5	1	1	1	0	9	1	1	1	0	0	0	1	1	1	0	0	0	0	0	0	0	0	0	5	1	0	0	0	1	1	0	0	0	0	0	0	0	0	0	0	0
1	12	2009	<5	0	1	1	0	9	1	1	1	0	0	0	0	1	1	0	0	0	0	1	1	0	0	0	4	1	1	0	0	1	1	1	0	0	1	0	0	1	0	0	0	0
1	12	2009	5-64	1	1	1	1	9	1	0	1	0	0	0	1	0											7	0	0	1	0	1	1	0	0	0	0	0	0	0	0	0	0	0
1	12	2009	<5	1	1	1	1	9	1	0	1	0	0	0	1	0	0	1	0	0	0	0	0	9	1	0	2	0	1	1	0	1	1	0	0	0	0	0	0	0	0	0	0	0
1	12	2009	<5	1	1	1	1	9	1	1	1	0	0	0	1	0	0	0	0	0	0	0	1	9	1	0	3	1	1	1	0	1	1	0	0	0	0	0	0	0	0	0	0	0
1	12	2009	65+	1	0	1	1	9	1	1	0	0	0	0	0	1											7	0	0	1	0	0	0	0	0	0	0	0	0	0	0	0	1	0
1	12	2009	5-64	0	1	1	1	9	1	0	0	0	0	0	1	0											10	0	0	1	0	0	0	1	0	0	1	0	0	1	0	0	0	0
1	12	2009	5-64	0	1	1	0	9	1	1	1	1	0	0	0	1											7	1	0	0	0	1	1	0	0	0	0	0	0	0	0	0	0	0
1	12	2009	<5	0	0	1	0	9	1	1	1	0	0	0	1	0	1	0	0	0	0	0	0	9	0	0	2	1	0	0	0	1	1	0	0	0	0	0	0	0	0	0	0	0
1	12	2009	5-64	0	1	1	1	9	1	0	1	1	0	0	1	0											5	0	0	1	0	1	1	1	0	0	1	0	0	1	0	0	0	0
1	12	2009	5-64	0	1	1	1	9	1	0	1	1	0	0	1	0											4	0	0	1	0	1	1	1	0	0	1	0	0	1	0	0	0	0
1	12	2009	5-64	0	1	1	1	9	1	0	1	1	0	0	1	0											2	0	0	1	0	1	1	1	0	0	1	0	0	1	0	0	0	0
1	12	2009	<5	1	1	1	1	9	0	0	1	1	0	1	1	0	0	0	0	0	0	0	0	9	0	0	8	0	0	1	0	0	1	0	0	0	0	0	0	0	0	0	0	0
1	12	2009	<5	0	1	1	1	9	1	0	1	1	0	0	1	0	0	0	0	0	0	1	1	9	1	0	2	0	1	1	0	1	1	0	0	0	0	0	0	0	0	0	0	0
1	12	2009	<5	1	1	1	1	9	1	1	1	0	0	0	1	1	1	0	1	0	0	1	1	9	1	0	3	1	1	1	1	1	1	1	0	0	1	0	0	1	0	0	0	0
1	12	2009	5-64	0	1	1	1	9	1	0	1	0	0	0	1	0											5	0	0	1	0	1	1	1	0	0	1	0	0	1	0	0	0	0
1	12	2009	5-64	1	1	1	1	9	1	0	1	0	0	1	1	1											5	0	0	1	1	1	1	0	0	0	0	0	0	0	0	0	0	0
1	12	2009	<5	1	1	1	1	9	1	0	1	1	0	0	1	0	0	0	0	1	0	0	0	9	0	0	7	0	1	1	0	1	1	0	0	0	0	0	0	0	0	0	1	0
1	12	2009	<5	0	1	1	1	9	1	0	1	1	0	0	1	1	1	0	0	0	0	1	0	9	0	0	2	0	1	1	1	1	1	0	0	0	0	0	0	0	0	0	0	0
1	12	2009	5-64	1	1	1	1	9	1	1	1	1	0	0	0	1											4	1	0	1	1	1	1	0	0	0	0	0	0	0	0	0	0	0
1	12	2009	<5	0	1	1	1	9	1	1	1	0	0	0	0	1	1	0	0	0	0	0	1	0	0	1	2	1	1	1	1	1	1	0	0	0	0	0	0	0	0	0	0	0
1	12	2009	5-64	0	1	1	0	9	1	1	1	1	0	0	0	1											15	1	0	0	0	0	0	0	0	0	0	0	0	0	0	0	0	0
1	12	2009	<5	0	1	1	0	9	1	1	1	1	0	0	0	1	1	0	0	0	0	1	1	0	0	0	10	1	1	0	0	0	1	1	0	0	1	0	0	1	0	0	0	0
1	12	2009	5-64	0	1	1	0	9	1	1	1	1	1	0	0	1											7	1	0	0	0	1	1	0	0	0	0	0	0	0	0	0	0	0
1	12	2009	<5	1	1	1	1	9	1	1	1	0	0	0	0	1	1	0	0	0	0	1	1	1	1	0	6	1	1	1	1	1	1	0	0	0	0	0	0	0	0	0	0	0
1	12	2009	<5	0	1	0	0	9	1	1	1	0	0	0	0	1	1	1	0	0	0	1	0	9	1	0	4	1	1	0	0	0	0	0	0	0	0	0	0	0	0	0	0	0
1	12	2009	5-64	0	1	1	1	9	1	1	1	1	0	0	0	1											1	1	0	1	1	1	1	1	0	0	1	0	0	1	0	0	0	0
1	12	2009	<5	0	1	1	1	9	1	1	1	0	0	0	0	1	1	0	0	0	0	1	1	9	1	0	3	1	1	1	1	1	1	1	0	0	1	0	0	1	0	0	0	0
1	12	2009	5-64	0	1	1	1	9	0	0	1	0	0	0	1	0											4	0	0	1	0	1	1	0	0	0	0	0	0	0	0	0	0	0
1	12	2009	5-64	1	1	1	0	9	1	1	1	1	0	0	1	1											3	1	0	0	0	1	1	0	0	0	0	0	0	0	0	0	0	0
1	12	2009	<5	1	1	1	1	9	1	0	1	1	0	0	1	0	0	0	0	0	0	0	0	9	0	0	3	0	0	1	0	1	1	0	0	0	0	0	0	0	0	0	0	0
1	12	2009	5-64	0	1	1	1	9	1	1	1	1	0	0	0	1											3	1	0	1	1	1	1	0	0	0	0	0	0	0	0	0	0	0
1	12	2009	5-64	0	0	1	1	9	0	0	0	0	0	0	1	0											3	0	0	0	0	0	0	0	0	0	0	0	0	0	0	0	0	0
1	12	2009	5-64	1	1	1	1	9	0	0	0	0	0	0	1	0											4	0	0	0	0	0	0	0	0	0	0	0	0	0	0	0	0	0
1	12	2009	5-64	1	1	1	1	9	1	1	1	1	0	0	0	1											4	1	0	1	1	1	1	1	0	0	1	0	0	1	0	0	0	0
1	12	2009	<5	1	1	1	1	9	1	1	1	0	0	0	0	1	1	0	0	0	0	1	1	9	1	0	1	1	1	1	1	1	1	0	0	0	0	0	0	0	0	0	0	0
1	12	2009	<5	1	1	1	0	9	1	1	1	0	0	0	0	1	1	0	0	0	0	0	1	9	1	0	2	1	1	0	0	1	1	0	0	0	0	0	0	0	0	0	0	0
1	12	2009	<5	1	1	1	1	9	1	1	1	0	0	0	0	1	1	0	0	0	0	1	1	9	1	0	4	1	1	1	1	1	1	0	0	0	0	0	0	0	0	0	0	0
1	12	2009	<5	0	1	1	0	9	1	1	1	0	0	0	0	1	1	0	0	0	0	1	1	9	1	0	1	1	1	0	0	1	1	0	0	0	0	0	0	0	0	0	0	0
1	12	2009	5-64	0	1	1	1	9	1	0	1	1	0	0	1	0											3	0	0	1	0	1	1	0	0	0	0	0	0	0	0	1	0	1
1	12	2009	5-64	0	1	1	1	9	1	1	1	0	0	0	1	0											2	1	0	1	0	1	1	0	0	0	0	0	0	0	0	0	0	0
1	12	2009	5-64	1	1	1	1	9	0	0	1	0	0	0	1	0											3	0	0	1	0	1	1	0	0	0	0	0	0	0	0	0	0	0
1	12	2009	65+	0	1	1	1	9	1	1	1	1	0	0	0	1											4	1	0	1	1	1	1	0	0	0	0	0	0	0	0	1	0	0
1	12	2009	<5	0	1	1	0	9	1	1	1	0	0	0	0	1	1	0	0	0	0	1	1	9	1	0	3	1	1	0	0	1	1	0	0	0	0	0	0	0	0	0	0	0
1	12	2009	5-64	1	1	1	1	0	0	1	1	0	0	0	1	0											1	1	0	1	0	1	1	1	0	0	1	0	0	1	0	0	0	0
1	12	2009	5-64	0	1	1	1	9	1	0	1	0	0	0	1	0											7	0	0	1	0	1	1	0	0	0	0	0	0	0	0	0	0	1
1	12	2009	5-64	1	1	1	1	9	1	0	1	0	0	1	1	0											2	0	0	1	0	1	1	1	0	0	0	1	0	0	0	0	0	1
1	12	2009	5-64	1	1	1	1	9	0	0	1	0	0	0	1	0											10	0	0	1	0	0	1	0	0	0	0	0	0	0	0	0	0	0
1	12	2009	<5	1	1	1	1	9	1	1	1	0	0	0	1	0	1	0	0	0	0	0	0	9	1	0	4	1	1	1	1	1	1	0	0	0	0	0	0	0	0	0	0	0
1	12	2009	5-64	0	1	1	1	9	1	1	1	1	0	0	0	1											4	1	0	1	1	1	1	1	0	0	1	0	0	1	0	0	0	0
1	12	2009	5-64	0	1	1	0	9	1	1	1	1	0	0	0	1											10	1	0	0	0	0	1	1		0	1	0	0	1	0	0	0	0
1	12	2009	5-64	1	1	1	1	9	1	1	1	1	0	0	0	0											1	1	0	1	0	1	1	0	0	0	0	0	0	0	0	0	0	0
1	12	2009	5-64	0	1	1	0	9	0	0	1	0	0	1	1	0											1	0	0	0	0	1	1	1	0	0	1	0	0	1	0	0	0	0
1	12	2009	5-64	0	1	1	1	9	1	0	1	0	0	0	1	0											5	0	0	1	0	1	1	0	0	0	0	0	0	0	0	0	0	0
1	12	2009	5-64	1	1	1	1	9	1	0	1	1	0	0	1	0											3	0	0	1	0	1	1	1	0	0	1	0	0	1	0	1	0	0
1	12	2009	<5	1	1	1	0	9	0	0	1	0	0	0	1	0	0	0	0	0	0	0	0	9	0	0	7	0	0	0	0	1	1	0	0	0	0	0	0	0	0	0	0	0
1	12	2009	5-64	1	1	1	1	9	0	0	1	0	0	0	1	0											4	0	0	1	0	1	1	1	0	0	1	0	0	1	0	0	0	0
1	12	2009	5-64	1	1	1	1	9	1	0	1	0	0	1	1	0											5	0	0	1	0	1	1	0	0	0	0	0	0	0	0	0	0	0
1	12	2009	65+	1	1	1	0	9	1	1	1	1	0	0	0	1											3	1	0	0	0	1	1	1	0	0	1	0	1	0	0	0	0	0
1	12	2009	5-64	1	1	1	1	9	1	1	1	1	0	0	0	1											7	1	0	1	1	1	1	0	0	0	0	0	0	0	0	0	0	0
1	12	2009	5-64	0	1	1	1	9	1	1	1	1	0	0	0	1											4	1	0	1	1	1	1	0	0	0	0	0	0	0	0	0	0	0
1	12	2009	<5	1	1	1	1	9	1	1	1	0	0	0	0	1	1	0	0	0	0	1	1	9	1	0	4	1	1	1	1	1	1	0	0	0	0	0	0	0	0	0	0	0
1	12	2009	5-64	1	1	1	1	9	0	0	1	0	0	0	1	0											2	0	0	1	0	1	1	1	0	0	1	0	0	1	0	0	0	0
1	12	2009	5-64	1	1	1	1	9	0	0	1	0	0	0	1	0											7	0	0	1	0	1	1	0	0	0	0	0	0	0	0	0	0	0
1	12	2009	<5	1	1	1	0	9	1	0	1	1	0	0	1	0	0	0	0	0	0	1	0	9	0	0	4	0	1	0	0	1	1	1	0	0	1	0	0	1	0	0	0	0
1	1	2010	5-64	0	1	1	0	9	1	1	1	1	0	0	0	1											10	1	0	0	0	0	1	0	0	0	0	0	0	0	0	1	0	0
1	1	2010	5-64	0	1	1	1	9	1	1	1	1	0	0	0	1											4	1	0	1	1	1	1	1	0	0	1	0	0	1	0	0	0	0
1	1	2010	5-64	1	1	1	1	1	0	1	1	1	0	0	1	0											7	1	0	1	0	1	1	0	0	0	0	0	0	0	0	0	0	0
1	1	2010	5-64	0	1	1	1	9	0	1	1	0	0	1	1	0											3	1	0	1	0	1	1	0	0	0	0	0	0	0	0	0	0	0
1	1	2010	5-64	0	1	1	0	9	1	0	1	0	0	1	1	0											3	0	0	0	0	1	1	1	0	0	1	0	0	1	0	0	1	0
1	1	2010	5-64	0	1	1	1	9	0	0	1	0	0	0	1	0											8	0	0	1	0	0	1	0	0	0	0	0	0	0	0	0	0	0
1	1	2010	5-64	1	1	1	1	9	1	0	1	0	0	0	1	1											5	0	0	1	1	1	1	0	0	0	0	0	0	0	0	0	0	0
1	1	2010	<5	1	1	1	1	9	0	1	1	0	0	0	1	0	1	0	0	0	0	0	0	9	1	0	5	1	1	1	1	1	1	0	0	0	0	0	0	0	0	0	0	0
1	1	2010	<5	0	1	1	1	9	0	1	1	0	0	0	1	0	1	0	0	0	0	0	1	9	1	0	3	1	1	1	1	1	1	0	0	0	0	0	0	0	0	0	0	0
1	1	2010	5-64	0	1	1	1	9	0	0	1	0	0	0	1	0											4	0	0	1	0	1	1	0	0	0	0	0	0	0	0	0	0	0
1	1	2010	<5	1	1	1	1	9	0	0	1	0	0	0	1	0	0	0	0	0	0	0	0	9	0	0	10	0	0	1	0	0	1	0	0	0	0	0	0	0	0	0	0	0
1	1	2010	<5	1	1	1	1	9	0	0	1	1	0	0	1	0	0	0	0	0	0	0	0	9	0	0	15	0	0	1	0	0	0	0	0	0	0	0	0	0	0	0	0	0
1	1	2010	<5	0	1	1	1	9	1	0	1	1	0	0	1	0	0	0	0	0	0	1	0	9	0	0	5	0	1	1	0	1	1	0	0	0	0	0	0	0	0	0	0	0
1	1	2010	5-64	1	1	1	1	9	0	0	1	0	0	0	1	0											5	0	0	1	0	1	1	0	0	0	0	0	0	0	0	0	0	0
1	1	2010	5-64	0	1	1	0	9	1	1	1	1	0	0	0	1											3	1	0	0	0	1	1	0	0	0	0	0	0	0	0	0	0	0
1	1	2010	5-64	0	1	1	1	9	1	1	1	1	0	0	0	1											3	1	0	1	1	1	1	0	0	0	0	0	0	0	0	0	0	0
1	1	2010	5-64	0	1	1	0	9	1	1	1	1	0	0	0	1											2	1	0	0	0	1	1	0	0	0	0	0	0	0	0	0	0	0
1	1	2010	5-64	0	1	1	0	9	1	0	0	0	0	0	1	1											6	0	0	0	0	0	0	0	0	0	0	0	0	0	0	0	0	0
1	1	2010	5-64	0	1	1	1	9	1	1	1	1	0	0	0	1											7	1	0	1	1	1	1	0	0	0	0	0	0	0	0	0	0	0
1	1	2010	<5	1	1	1	1	9	1	1	1	0	0	0	0	1	1	0	0	0	0	0	1	9	0	0	1	1	1	1	1	1	1	0	0	0	0	0	0	0	0	0	0	0
1	1	2010	<5	0	1	1	1	9	1	1	1	0	0	0	0	1	1	0	0	0	0	1	1	9	1	0	2	1	1	1	1	1	1	0	0	0	0	0	0	0	0	0	0	0
1	1	2010	5-64	0	1	1	1	9	1	1	1	0	0	1	0	0											7	1	0	1	0	1	1	0	0	0	0	0	0	0	0	0	0	1
1	1	2010	5-64	0	1	1	1	9	1	1	1	0	0	1	0	0											7	1	0	1	0	1	1	1	0	0	1	0	0	1	0	0	0	0
1	1	2010	5-64	0	1	1	0	9	1	1	1	0	0	1	0	0											7	1	0	0	0	1	1	0	0	0	0	0	0	0	0	0	0	0
1	1	2010	5-64	0	1	1	1	9	0	0	1	0	0	0	1	0											3	0	0	1	0	1	1	1	0	0	1	0	0	1	0	0	0	0
1	1	2010	65+	1	1	1	0	9	1	0	1	1	0	0	1	1											4	0	0	0	0	1	1	0	0	0	0	0	0	0	0	0	0	0
1	1	2010	5-64	1	1	1	0	9	1	0	1	0	0	0	1	0											9	0	0	0	0	0	1	0	0	0	0	0	0	0	0	0	0	0
1	1	2010	5-64	1	1	1	0	9	1	1	1	1	0	0	0	1											10	1	0	0	0	0	1	0	0	0	0	0	0	0	0	0	0	0
1	1	2010	5-64	0	1	1	1	0	1	0	1	1	0	0	0	0											7	0	0	1	0	1	1	0	0	0	0	0	0	0	0	0	0	0
1	1	2010	<5	0	1	1	1	9	1	0	1	1	0	0	1	1	1	0	0	0	0	1	1	9	1	0	4	0	1	1	1	1	1	0	0	0	0	0	0	0	0	0	0	0
1	1	2010	5-64	0	1	1	1	9	1	1	1	1	1	0	0	1											10	1	0	1	1	0	1	0	0	0	0	0	0	0	0	0	0	0
1	1	2010	5-64	0	1	1	1	9	1	1	1	1	0	0	0	1											7	1	0	1	1	1	1	0	0	0	0	0	0	0	0	0	0	0
1	1	2010	5-64	1	1	1	0	9	1	1	1	0	0	0	0	1											4	1	0	0	0	1	1	1	0	0	1	0	0	1	0	0	0	0
1	1	2010	5-64	0	1	1	1	9	1	1	1	1	0	0	0	1											4	1	0	1	1	1	1	1	0	0	1	0	0	1	0	0	0	0
1	1	2010	5-64	0	1	1	0	9	1	1	1	1	0	0	0	1											5	1	0	0	0	1	1	1	0	0	1	0	0	1	0	0	0	0
1	1	2010	<5	0	1	1	0	9	1	1	1	0	0	0	0	1	1	0	0	0	0	0	0	0	0	0	3	1	0	0	0	1	1	0	0	0	0	0	0	0	0	0	0	0
1	1	2010	5-64	1	1	1	0	9	1	1	1	1	0	0	0	1											10	1	0	0	0	0	1	1	0	0	1	0	0	1	0	0	0	0
1	1	2010	5-64	1	1	1	0	9	1	1	1	1	0	0	0	1											5	1	0	0	0	1	1	1	0	0	1	0	1	0	0	0	0	0
1	1	2010	5-64	1	1	1	0	9	1	1	1	1	0	0	0	1											5	1	0	0	0	1	1	0	0	0	0	0	0	0	0	0	0	0
1	1	2010	<5	0	1	0	0	9	1	1	1	0	0	0	0	1	1	0	0	0	0	0	1	9	1	0	4	1	1	0	0	0	0	0	0	0	0	0	0	0	0	0	0	0
1	1	2010	65+	0	1	1	1	9	1	1	1	1	0	1	0	0											5	1	0	1	0	1	1	1	0	0	1	0	1	0	0	1	0	0
1	1	2010	<5	1	1	1	1	9	1	0	1	0	0	0	1	0	0	0	0	0	0	1	0	9	1	0	6	0	1	1	0	1	1	0	0	0	0	0	0	0	0	0	0	0
1	1	2010	<5	1	1	1	1	9	1	0	1	0	0	0	1	0	0	0	0	0	0	1	0	9	0	0	4	0	1	1	0	1	1	0	0	0	0	0	0	0	0	0	0	0
1	1	2010	<5	0	1	1	1	9	1	0	1	1	0	0	1	0	0	0	0	0	0	0	0	9	0	0	2	0	0	1	0	1	1	0	0	0	0	0	0	0	0	0	0	0
1	1	2010	<5	0	1	1	1	9	1	0	1	0	0	0	1	1	1	0	0	0	0	1	0	9	0	0	4	0	1	1	1	1	1	0	0	0	0	0	0	0	0	0	0	0
1	1	2010	5-64	0	1	1	0	9	1	1	1	1	0	0	0	1											10	1	0	0	0	0	1	0	0	0	0	0	0	0	0	0	0	0
1	1	2010	<5	0	1	1	0	9	1	1	1	0	0	0	0	1	1	0	0	0	0	1	1	0	1	1	10	1	1	0	0	0	1	1	0	0	1	0	0	1	0	0	0	0
1	1	2010	5-64	1	1	1	1	9	1	0	1	1	0	0	0	1											4	0	0	1	1	1	1	1	0	0	1	0	0	1	0	0	0	0
1	1	2010	5-64	0	1	1	1	9	0	0	1	1	0	0	1	0											3	0	0	1	0	1	1	0	0	0	0	0	0	0	0	0	0	0
1	1	2010	5-64	0	1	1	1	9	1	0	1	1	0	0	1	0											4	0	0	1	0	1	1	0	0	0	0	0	0	0	0	0	0	0
1	1	2010	<5	0	1	1	1	9	1	0	1	1	0	0	1	0	0	0	0	0	0	0	0	9	0	0	2	0	0	1	0	1	1	0	0	0	0	0	0	0	0	0	0	0
1	1	2010	<5	0	1	1	1	9	0	0	1	0	0	0	1	0	0	0	0	0	0	0	0	9	0	0	10	0	0	1	0	0	1	0	0	0	0	0	0	0	0	0	0	0
1	1	2010	5-64	0	1	1	0	9	1	0	1	1	0	0	0	1											10	0	0	0	0	0	1	0	0	0	0	0	0	0	0	0	0	0
1	1	2010	<5	0	1	1	1	9	1	1	1	0	0	0	1	1	1	0	0	0	1	1	1	9	1	0	2	1	1	1	1	1	1	0	0	0	0	0	0	0	0	0	0	0
1	1	2010	<5	0	1	1	1	9	1	1	1	0	0	0	0	1	1	0	0	0	0	1	1	9	1	0	1	1	1	1	1	1	1	0	0	0	0	0	0	0	0	0	0	0
1	1	2010	65+	0	1	1	1	9	1	1	1	1	0	0	0	1											3	1	0	1	1	1	1	0	0	0	0	0	0	0	0	0	0	0
1	1	2010	<5	0	1	1	0	9	1	1	1	0	0	0	0	1	1	0	0	0	0	1	1	9	1	0	7	1	1	0	0	1	1	0	0	0	0	0	0	0	0	0	0	0
1	1	2010	5-64	0	1	1	1	9	1	0	1	0	0	0	1	0											2	0	0	1	0	1	1	1	0	0	1	0	0	1	0	0	0	0
1	1	2010	5-64	1	1	1	1	9	0	0	1	0	0	0	1	0											7	0	0	1	0	1	1	0	0	0	0	0	0	0	0	0	0	0
1	1	2010	<5	1	1	1	1	9	0	0	1	0	0	0	1	0	0	0	0	0	0	1	0	9	0	0	9	0	1	1	0	0	1	0	0	0	0	0	0	0	0	0	0	0
1	1	2010	5-64	1	1	1	0	9	0	0	1	0	0	1	1	0											7	0	0	0	0	1	1	0	0	0	0	0	0	0	0	0	0	0
1	1	2010	5-64	0	1	1	1	9	1	1	1	0	0	0	1	0											4	1	0	1	0	1	1	0	0	0	0	0	0	0	0	0	0	1
1	1	2010	5-64	0	1	1	0	9	1	0	1	0	0	0	1	0											4	0	0	0	0	1	1	1	0	0	0	1	0	0	0	0	0	0
1	1	2010	<5	0	1	1	1	9	1	0	1	1	0	0	1	0	0	0	0	0	0	1	0	9	0	0	5	0	1	1	0	1	1	0	0	0	0	0	0	0	0	0	0	0
1	1	2010	5-64	1	1	1	0	9	1	1	1	1	0	0	0	1											7	1	0	0	0	1	1	0	0	0	0	0	0	0	0	0	0	0
1	1	2010	5-64	1	1	1	0	9	1	1	1	1	0	0	0	1											15	1	0	0	0	0	0	0	0	0	0	0	0	0	0	0	0	0
1	1	2010	5-64	0	1	1	0	9	1	0	1	1	0	0	0	1											15	0	0	0	0	0	0	0	0	0	0	0	0	0	0	0	0	0
1	1	2010	<5	0	1	1	1	9	1	1	1	0	0	0	0	0	1	0	0	0	0	0	1	9	1	0	4	1	1	1	1	1	1	0	0	0	0	0	0	0	0	0	0	0
1	1	2010	5-64	1	1	1	1	9	1	1	1	1	0	0	1	0											7	1	0	1	0	1	1	0	0	0	0	0	0	0	0	0	0	0
1	1	2010	<5	1	1	1	1	9	1	0	1	1	0	0	1	1	1	0	0	0	0	1	0	9	0	0	5	0	1	1	1	1	1	0	0	0	0	0	0	0	0	0	0	0
1	1	2010	<5	0	1	1	1	9	1	0	1	1	0	0	1	0	1	0	0	0	0	1	0	9	0	0	10	0	1	1	1	0	1	0	0	0	0	0	0	0	0	0	0	0
1	1	2010	<5	1	1	1	1	9	1	0	1	1	0	0	1	0	1	0	0	0	0	1	0	9	0	0	1	0	1	1	1	1	1	0	0	0	0	0	0	0	0	0	1	0
1	1	2010	5-64	1	1	1	0	9	1	0	1	1	0	0	0	1											6	0	0	0	0	1	1	0	0	0	0	0	0	0	0	1	0	0
1	1	2010	<5	1	1	1	0	9	1	1	1	0	0	0	1	0	0	0	0	0	0	0	0	9	0	0	3	1	0	0	0	1	1	1	0	0	1	0	0	1	0	0	0	0
1	1	2010	<5	0	1	1	0	9	1	1	1	1	0	0	1	1	1	1	0	0	0	0	0	9	0	0	4	1	1	0	0	1	1	0	0	0	0	0	0	0	0	0	0	0
1	1	2010	5-64	1	1	1	1	9	1	0	1	0	0	0	1	0											6	0	0	1	0	1	1	0	0	0	0	0	0	0	0	0	0	0
1	1	2010	<5	0	1	1	1	9	0	0	1	1	0	0	1	0	0	0	0	0	0	1	0	9	0	0	4	0	1	1	0	1	1	0	0	0	0	0	0	0	0	0	0	0
1	1	2010	<5	0	1	1	1	9	1	0	1	0	0	0	1	0	1	0	0	1	0	1	0	9	0	0	4	0	1	1	1	1	1	0	0	0	0	0	0	0	0	0	0	0
1	1	2010	<5	0	1	1	1	9	1	0	1	1	0	0	1	0	0	0	0	0	0	1	0	9	0	0	8	0	1	1	0	0	1	0	0	0	0	0	0	0	0	0	0	0
1	1	2010	<5	0	1	1	1	9	0	0	1	0	0	0	1	0	1	0	0	0	0	1	0	9	0	0	4	0	1	1	1	1	1	1	0	0	1	0	0	1	0	0	0	0
1	1	2010	65+	1	1	1	0	9	1	1	1	1	0	0	0	1											3	1	0	0	0	1	1	0	0	0	0	0	0	0	0	0	0	0
1	1	2010	5-64	1	1	1	1	9	1	1	1	1	0	0	0	1											21	1	0	1	1	0	0	0	0	0	0	0	0	0	0	0	0	0
1	1	2010	5-64	0	1	1	0	9	1	1	1	1	0	0	0	1											3	1	0	0	0	1	1	0	0	0	0	0	0	0	0	0	0	1
1	1	2010	<5	0	1	0	0	9	1	1	1	0	0	0	0	1	1	0	0	0	0	0	0	9	1	0	2	1	1	0	0	0	0	0	0	0	0	0	0	0	0	0	0	0
1	1	2010	<5	1	1	1	1	9	1	0	1	0	0	0	1	0	0	1	0	1	0	0	1	9	0	0	10	0	1	1	0	0	1	0	0	0	0	0	0	0	0	0	0	0
1	1	2010	<5	1	1	1	1	9	1	0	1	0	0	0	1	0	0	0	0	0	0	0	1	9	1	0	7	0	1	1	0	1	1	0	0	0	0	0	0	0	0	0	0	0
1	1	2010	5-64	0	1	1	0	9	1	1	1	1	0	0	0	1											3	1	0	0	0	1	1	0	0	0	0	0	0	0	0	0	0	0
1	1	2010	5-64	0	1	1	0	9	1	1	1	1	0	0	0	1											7	1	0	0	0	1	1	0	0	0	0	0	0	0	0	0	0	0
1	1	2010	5-64	1	1	1	1	9	1	0	1	1	0	0	1	0											2	0	0	1	0	1	1	1	0	0	1	0	0	1	0	0	0	0
1	1	2010	5-64	1	1	1	1	9	1	0	1	0	0	0	1	0											7	0	0	1	0	1	1	0	0	0	0	0	0	0	0	0	0	0
1	1	2010	5-64	1	1	1	0	9	1	1	1	1	0	0	0	1											7	1	0	0	0	1	1	0	0	0	0	0	0	0	0	0	0	0
1	1	2010	5-64	0	1	1	0	9	1	1	1	1	0	0	0	1											5	1	0	0	0	1	1	1	0	0	1	0	0	1	0	0	0	0
1	1	2010	5-64	0	1	1	0	9	1	0	1	1	0	0	0	1											5	0	0	0	0	1	1	0	0	0	0	0	0	0	0	0	0	0
1	1	2010	5-64	1	1	1	0	9	1	1	1	1	0	0	0	1											7	1	0	0	0	1	1	0	0	0	0	0	0	0	0	0	0	0
1	1	2010	<5	1	1	1	1	9	1	1	1	0	0	0	1	1	1	0	0	0	0	1	1	9	1	0	4	1	1	1	1	1	1	0	0	0	0	0	0	0	0	0	0	0
1	1	2010	<5	1	1	1	1	9	1	1	1	0	0	0	1	1	1	0	0	0	0	0	1	9	1	0	2	1	1	1	1	1	1	0	0	0	0	0	0	0	0	0	0	0
1	1	2010	5-64	0	1	1	1	9	1	0	1	1	0	1	1	0											3	0	0	1	0	1	1	1	0	0	1	0	0	1	0	0	0	0
1	1	2010	5-64	0	1	1	0	9	1	0	1	0	0	0	1	0											4	0	0	0	0	1	1	0	0	0	0	0	0	0	0	0	0	0
1	1	2010	5-64	1	1	1	1	9	1	0	1	1	0	0	1	0											2	0	0	1	0	1	1	0	0	0	0	0	0	0	0	0	1	0
1	1	2010	<5	1	1	1	1	9	1	1	1	1	0	0	1	1	1	1	0	0	0	1	1	9	1	0	7	1	1	1	1	1	1	0	0	0	0	0	0	0	0	0	0	0
1	1	2010	<5	1	1	1	1	9	0	0	1	1	0	0	1	0	0	0	0	0	0	0	0	9	0	0	3	0	0	1	0	1	1	0	0	0	0	0	0	0	0	0	0	0
1	1	2010	<5	0	1	1	1	9	1	0	1	1	0	0	1	0	0	0	0	0	0	1	0	9	0	0	5	0	1	1	0	1	1	0	0	0	0	0	0	0	0	0	0	0
1	1	2010	<5	0	1	1	1	9	1	0	1	1	0	0	1	0	0	0	0	0	0	1	0	9	0	0	3	0	1	1	0	1	1	0	0	0	0	0	0	0	0	0	1	0
1	1	2010	<5	0	1	1	1	9	1	1	1	0	0	0	0	1	1	0	0	0	0	0	0	0	0	0	3	1	0	1	1	1	1	1	0	0	1	0	0	1	0	0	0	0
1	1	2010	5-64	1	1	1	0	9	1	1	1	1	0	0	0	1											10	1	0	0	0	0	1	0	0	0	0	0	0	0	0	0	0	0
1	1	2010	5-64	0	1	1	1	9	1	1	1	1	0	0	0	1											10	1	0	1	1	0	1	0	0	0	0	0	0	0	0	0	0	0
1	1	2010	<5	0	1	1	0	9	1	1	1	1	0	0	0	0	0	0	0	0	0	0	0	9	0	0	2	1	0	0	0	1	1	0	0	0	0	0	0	0	0	0	0	0
1	1	2010	<5	0	1	1	0	9	1	0	1	0	0	0	0	0	0	1	0	0	1	0	0	9	0	0	3	0	1	0	0	1	1	0	0	0	0	0	0	0	0	0	0	0
1	1	2010	5-64	0	1	1	1	9	1	1	1	1	0	1	0	0											7	1	0	1	0	1	1	0	0	0	0	0	0	0	0	0	0	0
1	1	2010	5-64	1	1	1	1	9	1	0	1	1	0	0	1	0											3	0	0	1	0	1	1	0	0	0	0	0	0	0	0	0	0	0
1	1	2010	5-64	0	1	1	1	9	1	1	1	1	0	0	1	0											4	1	0	1	0	1	1	1	0	0	1	0	0	1	0	0	0	0
1	1	2010	5-64	0	1	1	1	9	1	0	1	1	0	0	0	0											4	0	0	1	0	1	1	0	0	0	0	0	0	0	0	0	0	0
1	1	2010	<5	0	1	1	1	9	1	0	1	1	0	0	1	0	0	1	0	0	0	1	0	9	0	0	3	0	1	1	0	1	1	0	0	0	0	0	0	0	0	0	0	0
1	1	2010	<5	1	1	1	1	9	1	0	1	1	0	0	1	0	0	0	0	0	0	1	0	9	0	0	4	0	1	1	0	1	1	1	0	0	0	1	0	0	0	0	0	0
1	1	2010	5-64	1	1	1	1	9	1	0	1	1	0	0	1	0											10	0	0	1	0	0	1	0	0	0	0	0	0	0	0	0	0	0
1	1	2010	5-64	0	1	1	1	9	1	1	1	1	0	0	0	1											5	1	0	1	1	1	1	0	0	0	0	0	0	0	0	0	0	0
1	1	2010	<5	1	1	1	0	9	1	0	1	1	0	0	0	0	0	0	0	0	0	0	0	0	0	0	3	0	0	0	0	1	1	0	0	0	0	0	0	0	0	0	0	0
1	1	2010	<5	0	1	1	0	9	1	0	1	1	0	0	1	0	0	0	0	1	0	0	0	9	0	0	1	0	1	0	0	1	1	0	0	0	0	0	0	0	0	0	0	0
1	1	2010	5-64	1	1	1	1	0	1	0	1	1	0	0	0	1											10	0	0	1	1	0	1	0	0	0	0	0	0	0	0	0	0	0
1	1	2010	<5	0	1	1	1	9	1	0	1	1	0	0	1	0	0	0	0	0	0	1	0	9	0	0	3	0	1	1	0	1	1	0	0	0	0	0	0	0	0	0	0	0
1	1	2010	5-64	1	1	1	0	9	1	1	1	0	0	1	1	0											4	1	0	0	0	1	1	0	0	0	0	0	0	0	0	0	0	0
1	1	2010	<5	1	1	1	1	9	1	0	1	1	0	0	1	0	0	0	0	0	0	0	0	9	0	0	4	0	0	1	0	1	1	0	0	0	0	0	0	0	0	0	0	0
1	1	2010	<5	0	1	1	1	9	1	0	1	1	0	0	1	0	0	0	0	0	0	0	0	9	0	0	4	0	0	1	0	1	1	0	0	0	0	0	0	0	0	0	0	0
1	1	2010	5-64	1	1	1	1	9	1	0	1	1	0	0	1	0											10	0	0	1	0	0	1	1	0	0	1	0	0	1	0	0	0	0
1	1	2010	65+	0	1	1	0	9	1	1	1	1	0	0	0	1											2	1	0	0	0	1	1	0	0	0	0	0	0	0	0	0	0	0
1	1	2010	5-64	1	1	1	0	9	1	0	1	0	0	0	0	1											5	0	0	0	0	1	1	0	0	0	0	0	0	0	0	0	0	0
1	1	2010	<5	0	1	1	1	9	1	1	1	0	0	0	0	1	1	0	0	0	0	0	0	9	1	0	2	1	1	1	1	1	1	0	0	0	0	0	0	0	0	0	0	0
1	1	2010	5-64	1	1	0	1	9	1	1	1	1	0	0	0	1											15	1	0	1	1	0	0	0	0	0	0	0	0	0	0	1	0	0
1	1	2010	5-64	1	1	1	1	9	1	0	1	1	0	0	1	0											5	0	0	1	0	1	1	0	0	0	0	0	0	0	0	0	0	0
1	1	2010	<5	1	1	1	1	9	1	1	1	1	0	0	0	1	1	0	0	0	0	0	0	9	1	0	7	1	1	1	1	1	1	0	0	0	0	0	0	0	0	0	0	0
1	1	2010	<5	0	1	1	0	9	1	1	1	1	0	0	0	1	1	0	0	0	0	0	0	9	1	0	7	1	1	0	0	1	1	0	0	0	0	0	0	0	0	0	0	0
1	1	2010	5-64	0	1	1	1	9	1	1	1	0	0	0	1	0											14	1	0	1	0	0	0	0	0	0	0	0	0	0	0	1	0	0
1	1	2010	5-64	0	1	1	1	9	0	0	1	0	0	0	1	0											5	0	0	1	0	1	1	1	0	0	0	1	0	0	0	0	0	0
1	1	2010	5-64	1	1	1	1	9	1	0	1	1	0	0	1	0											7	0	0	1	0	1	1	0	0	0	0	0	0	0	0	0	0	0
1	1	2010	<5	1	1	0	0	9	1	1	1	0	0	0	0	1	1	0	0	0	0	1	1	9	1	0	4	1	1	0	0	0	0	0	0	0	0	0	0	0	0	0	0	0
1	1	2010	<5		0	1	1	9	1	1	1	0	0	0	0	1	1	0	0	0	0	1	1	9	1	0		1	1	1	1	0	0	0		0	0	0	0	0	0	0	0	0
1	1	2010	<5	0	1	1	1	9	0	0	1	1	0	0	1	0	0	0	0	0	0	1	0	9	0	0	3	0	1	1	0	1	1	0	0	0	0	0	0	0	0	0	0	0
1	1	2010	<5	1	1	1	1	9	1	0	1	1	0	0	1	0	1	0	0	0	0	1	0	9	0	0	6	0	1	1	1	1	1	0	0	0	0	0	0	0	0	0	1	0
1	1	2010	<5	0	1	1	1	9	0	0	1	0	0	0	1	0	0	0	0	0	0	1	0	9	0	0	5	0	1	1	0	1	1	0	0	0	0	0	0	0	0	0	1	0
1	1	2010	<5	1	1	1	0	9	1	1	1	1	0	0	0	1	1	0	0	0	0	1	1	9	1	0	11	1	1	0	0	0	0	0	0	0	0	0	0	0	0	0	0	0
1	1	2010	<5	1	1	1	0	9	1	1	1	1	0	0	0	1	1	0	0	0	0	0	0	9	1	0	2	1	1	0	0	1	1	0	0	0	0	0	0	0	0	0	0	0
1	1	2010	<5	0	1	1	0	9	1	1	1	1	0	0	0	1	1	0	0	0	0	0	0	9	1	0	4	1	1	0	0	1	1	0	0	0	0	0	0	0	0	0	0	0
1	1	2010	<5	0	1	1	0	9	1	1	1	1	0	0	0	1	1	0	0	0	0	0	0	9	1	0	1	1	1	0	0	1	1	0	0	0	0	0	0	0	0	0	0	0
1	1	2010	<5	0	1	1	0	9	1	1	1	1	0	0	0	1	1	0	0	0	0	0	0	9	1	0	1	1	1	0	0	1	1	0	0	0	0	0	0	0	0	0	0	0
1	1	2010	<5	0	1	1	0	9	1	1	1	1	0	0	0	0	0	0	0	0	0	0	0	9	0	0	2	1	0	0	0	1	1	0	0	0	0	0	0	0	0	0	0	0
1	1	2010	<5	0	1	1	1	9	1	0	1	0	0	0	1	0	0	0	0	0	0	0	0	9	1	1	3	0	1	1	0	1	1	0	0	0	0	0	0	0	0	0	0	0
1	1	2010	<5	0	1	1	0	9	1	0	1	0	0	0	1	0	0	0	0	0	0	0	0	9	1	0	4	0	1	0	0	1	1	0	0	0	0	0	0	0	0	0	0	0
1	1	2010	<5	1	1	1	1	9	0	0	0	0	0	0	1	0	0	0	0	0	0	0	0	9	0	0	3	0	0	0	0	0	0	0	0	0	0	0	0	0	0	0	0	0
1	1	2010	5-64	1	1	1	1	9	0	0	0	0	0	0	1	0											9	0	0	0	0	0	0	0	0	0	0	0	0	0	0	0	0	0
1	1	2010	<5	0	1	1	1	9	1	0	1	1	0	0	1	0	0	0	0	0	0	0	0	9	0	0	4	0	0	1	0	1	1	0	0	0	0	0	0	0	0	0	0	0
1	1	2010	5-64	1	1	1	1	9	1	0	1	1	0	0	1	0											3	0	0	1	0	1	1	0	0	0	0	0	0	0	0	0	0	0
1	1	2010	<5	1	1	1	1	9	1	0	1	0	0	0	1	0	0	0	0	0	0	0	0	9	0	0	4	0	0	1	0	1	1	0	0	0	0	0	0	0	0	0	0	0
1	1	2010	<5	0	1	1	1	9	1	0	1	1	0	0	1	0											5	0	0	1	0	1	1	1	0	0	0	1	0	0	0	0	0	0
1	1	2010	<5	1	1	1	1	9	1	1	1	1	0	0	0	1	1	0	0	0	0	0	1	9	1	0	5	1	1	1	1	1	1	0	0	0	0	0	0	0	0	0	0	0
1	1	2010	5-64	1	1	1	1	9	1	0	1	0	0	0	1	0											10	0	0	1	0	0	1	0	0	0	0	0	0	0	0	0	0	0
1	1	2010	<5	1	1	1	1	9	0	0	1	0	0	0	1	0	0	0	0	0	0	0	0	9	0	0	6	0	0	1	0	1	1	1	0	0	1	0	1	0	0	0	0	0
1	1	2010	<5	1	1	1	1	9	1	0	1	1	0	0	1	0	0	0	0	0	0	1	0	9	0	0	7	0	1	1	0	1	1	1	0	0	0	1	0	0	0	0	0	0
1	1	2010	5-64	0	1	1	0	9	1	1	1	0	0	0	0	1											7	1	0	0	0	1	1	0	0	0	0	0	0	0	0	0	0	0
1	1	2010	5-64	0	1	1	0	9	1	1	1	1	0	0	0	1											15	1	0	0	0	0	0	1	0	0	1	0	0	1	0	0	0	0
1	1	2010	65+	1	1	1	0	9	1	0	1	1	0	0	0	1											10	0	0	0	0	0	1	0	0	0	0	0	0	0	0	0	0	0
1	1	2010	5-64	1	1	1	0	9	1	0	1	1	0	0	0	1											5	0	0	0	0	1	1	1	0	0	1	0	0	1	0	0	0	0
1	1	2010	5-64	1	1	1	0	9	1	1	1	0	0	0	0	1											10	1	0	0	0	0	1	0	0	0	0	0	0	0	0	1	0	0
1	1	2010	<5	1	1	1	0	9	1	1	1	0	0	0	0	1	1	0	0	0	0	1	1	9	1	0	3	1	1	0	0	1	1	0	0	0	0	0	0	0	0	0	0	0
1	1	2010	<5	0	1	1	1	9	1	1	1	0	0	0	0	1	1	0	1	0	0	1	1	9	1	0	3	1	1	1	1	1	1	0	0	0	0	0	0	0	0	0	0	0
1	1	2010	<5	0	1	1	1	9	1	1	1	0	0	0	1	1	1	0	0	0	0	1	1	9	1	0	3	1	1	1	1	1	1	0	0	0	0	0	0	0	0	0	0	0
1	1	2010	5-64	1	1	1	0	9	1	1	1	0	0	0	1	0											5	1	0	0	0	1	1	1	0	0	1	0	1	0	0	0	0	0
1	1	2010	5-64	1	1	1	1	9	1	1	1	0	0	0	0	0											7	1	0	1	0	1	1	0	0	0	0	0	0	0	0	0	0	0
1	1	2010	5-64	1	1	1	1	9	1	0	1	0	0	0	1	0											4	0	0	1	0	1	1	1	0	0	0	1	0	0	0	0	0	0
1	1	2010	<5	1	1	1	1	9	1	0	1	1	0	0	1	0	1	0	0	0	0	1	0	9	0	0	4	0	1	1	1	1	1	0	0	0	0	0	0	0	0	0	0	0
1	1	2010	<5	0	1	1	1	9	1	0	1	1	0	0	1	0	0	0	0	0	0	1	0	9	0	0	7	0	1	1	0	1	1	0	0	0	0	0	0	0	0	0	0	0
1	1	2010	<5	1	1	1	0	9	1	1	1	1	0	0	1	1	1	0	0	0	0	0	0	9	1	0	7	1	1	0	0	1	1	0	0	0	0	0	0	0	0	0	0	0
1	1	2010	<5	0	1	1	0	9	1	1	1	1	0	0	1	1	1	0	0	0	0	0	0	9	1	0	1	1	1	0	0	1	1	0	0	0	0	0	0	0	0	0	0	0
1	1	2010	65+	1	1	1	1	9	0	0	1	1	0	0	1	0											15	0	0	1	0	0	0	1	0	0	0	1	0	0	0	0	0	0
1	1	2010	5-64	1	1	1	1	9	0	0	1	1	0	0	1	0											6	0	0	1	0	1	1	0	0	0	0	0	0	0	0	0	0	0
1	1	2010	<5	1	1	1	1	9	1	0	1	1	0	0	1	0	0	0	0	1	0	1	0	9	0	0	3	0	1	1	0	1	1	0	0	0	0	0	0	0	0	0	0	0
1	1	2010	<5	1	1	1	1	9	1	0	1	1	0	0	1	0	0	0	0	0	0	1	0	9	0	0	3	0	1	1	0	1	1	0	0	0	0	0	0	0	0	0	0	0
1	1	2010	5-64	1	1	1	1	9	1	0	1	1	0	0	1	0											5	0	0	1	0	1	1	1	0	0	0	1	0	0	0	0	0	0
1	1	2010	5-64	0	1	1	1	9	1	0	1	1	0	0	1	0											10	0	0	1	0	0	1	0	0	0	0	0	0	0	0	0	0	0
1	1	2010	5-64	1	1	1	0	9	0	0	0	1	1	0	0	0											15	0	0	0	0	0	0	0	0	0	0	0	0	0	0	0	0	0
1	1	2010	5-64	1	1	1	1	9	1	0	1	1	0	0	0	1											4	0	0	1	1	1	1	1	0	0	0	1	0	0	0	1	0	0
1	1	2010	5-64	0	1	1	0	9	1	1	1	1	0	0	0	1											10	1	0	0	0	0	1	0	0	0	0	0	0	0	0	0	0	0
1	1	2010	5-64	0	1	1	1	9	1	1	1	1	0	1	0	1											1	1	0	1	1	1	1	0	0	0	0	0	0	0	0	0	0	0
1	1	2010	65+	0	1	1	0	9	1	0	1	1	0	0	0	1											15	0	0	0	0	0	0	0	0	0	0	0	0	0	0	0	0	0
1	1	2010	65+	0	1	1	0	9	1	0	1	1	0	0	0	1											7	0	0	0	0	1	1	0	0	0	0	0	0	0	0	0	0	0
1	1	2010	<5	0	0	1	1	9	1	1	1	1	0	0	0	1	1	0	0	0	0	0	0	9	1	0	1	1	1	1	1	1	1	0	0	0	0	0	0	0	0	0	0	0
1	1	2010	<5	0	1	1	0	9	1	1	1	1	0	0	0	1	1	0	0	0	0	0	0	9	1	0	1	1	1	0	0	1	1	0	0	0	0	0	0	0	0	0	0	0
1	1	2010	65+	1	1	1	1	1	1	1	1	1	0	0	0	1											1	1	0	1	1	1	1	0	0	0	0	0	0	0	0	0	0	0
1	1	2010	5-64	0	1	1	1	9	1	1	1	0	0	0	0	0											21	1	0	1	0	0	0	0	0	0	0	0	0	0	0	0	0	1
1	1	2010	<5	0	1	1	1	9	1	0	1	1	0	0	1	0	0	0	0	0	0	0	0	9	0	0	3	0	0	1	0	1	1	0	0	0	0	0	0	0	0	0	0	0
1	1	2010	<5	0	1	1	1	9	1	0	1	0	0	0	1	0	0	0	0	0	0	0	0	9	0	0	3	0	0	1	0	1	1	0	0	0	0	0	0	0	0	0	0	0
1	1	2010	5-64	0	1	1	1	9	1	0	1	0	0	0	0	0											5	0	0	1	0	1	1	1	1	0	1	0	0	1	0	0	0	0
1	1	2010	5-64	0	1	1	0	9	1	0	1	1	1	0	0	0											5	0	0	0	0	1	1	0	0	0	0	0	0	0	0	0	0	0
1	1	2010	5-64	1	1	1	0	9	1	1	1	1	0	0	0	1											20	1	0	0	0	0	0	0	0	0	0	0	0	0	0	0	0	0
1	1	2010	65+	0	1	1	0	9	1	1	1	1	0	0	0	1											7	1	0	0	0	1	1	0	0	0	0	0	0	0	0	0	0	0
1	1	2010	<5	0	0	1	1	9	1	1	1	1	0	0	1	1	1	0	0	0	0	0	1	9	1	0	2	1	1	1	1	1	1	0	0	0	0	0	0	0	0	0	0	0
1	1	2010	5-64	0	1	1	1	9	0	1	1	0	0	0	1	0											7	1	0	1	0	1	1	0	0	0	0	0	0	0	0	0	0	0
1	1	2010	<5	0	1	1	1	9	1	0	1	1	0	0	1	0	0	0	0	0	0	0	0	9	0	0	3	0	0	1	0	1	1	0	0	0	0	0	0	0	0	0	0	0
1	1	2010	<5	0	1	1	1	9	1	0	1	1	0	0	1	0	0	0	0	0	0	1	0	9	0	0	3	0	1	1	0	1	1	0	0	0	0	0	0	0	0	0	0	0
1	1	2010	<5	0	1	1	1	9	0	0	1	0	0	0	1	0	0	0	0	0	0	0	0	9	0	0	3	0	0	1	0	1	1	0	0	0	0	0	0	0	0	0	0	0
1	1	2010	<5	0	1	1	0	9	1	0	1	0	0	0	0	0	0	0	0	0	0	0	0	9	0	0	15	0	0	0	0	0	0	0	0	0	0	0	0	0	0	0	0	0
1	2	2010	5-64	1	1	1	0	9	1	1	1	1	0	0	0	1											10	1	0	0	0	0	1	0	0	0	0	0	0	0	0	0	0	0
1	2	2010	5-64	1	1	1	0	9	1	1	1	1	0	0	0	1											4	1	0	0	0	1	1	0	0	0	0	0	0	0	0	1	0	0
1	2	2010	<5	0	1	1	1	9	1	1	1	0	0	0	0	1	1	0	0	0	0	0	1	9	1	1	10	1	1	1	1	0	1	0	0	0	0	0	0	0	0	0	0	0
1	2	2010	5-64	0	1	1	0	9	1	1	1	0	0	0	0	1											2	1	0	0	0	1	1	0	0	0	0	0	0	0	0	0	0	0
1	2	2010	<5	0	1	1	1	9	1	0	1	1	0	0	1	0	0	0	0	0	0	0	0	9	0	0	10	0	0	1	0	0	1	1	0	0	0	1	0	0	0	0	0	0
1	2	2010	5-64	0	1	1	0	9	1	1	1	0	0	0	0	0											4	1	0	0	0	1	1	0	0	0	0	0	0	0	0	0	0	0
1	2	2010	65+	0	1	1	0	9	1	1	1	1	0	0	0	1											3	1	0	0	0	1	1	0	0	0	0	0	0	0	0	0	0	0
1	2	2010	<5	0	1	1	1	9	1	1	1	0	0	0	0	1	1	0	0	0	0	0	1	9	1	0	3	1	1	1	1	1	1	0	0	0	0	0	0	0	0	0	0	0
1	2	2010	<5	0	1	1	1	9	1	1	1	0	0	0	1	1	1	0	0	0	0	1	1	9	1	0	4	1	1	1	1	1	1	0	0	0	0	0	0	0	0	0	0	0
1	2	2010	<5	1	1	0	0	9	1	1	1	0	0	0	0	1	1	0	0	0	1	1	1	9	1	0	2	1	1	0	0	0	0	0	0	0	0	0	0	0	0	0	0	0
1	2	2010	5-64	1	1	1	1	9	1	1	1	0	0	1	0	1											4	1	0	1	1	1	1	0	0	0	0	0	0	0	0	1	0	0
1	2	2010	5-64	1	1	1	1	9	1	0	1	0	0	0	1	0											3	0	0	1	0	1	1	0	0	0	0	0	0	0	0	0	0	0
1	2	2010	5-64	1	1	1	1	9	1	0	1	1	0	0	1	0											4	0	0	1	0	1	1	1	0	0	1	0	0	1	0	0	0	0
1	2	2010	5-64	1	1	1	1	9	1	0	1	1	0	0	1	1											5	0	0	1	1	1	1	0	0	0	0	0	0	0	0	0	0	0
1	2	2010	5-64	1	1	1	1	9	1	0	1	0	0	1	1	0											15	0	0	1	0	0	0	0	0	0	0	0	0	0	0	0	0	0
1	2	2010	5-64	1	1	1	1	9	1	0	1	1	0	1	0	0											3	0	0	1	0	1	1	0	0	0	0	0	0	0	0	0	0	0
1	2	2010	5-64	1	1	1	0	9	1	1	1	0	0	0	0	1											15	1	0	0	0	0	0	0	0	0	0	0	0	0	0	0	0	0
1	2	2010	<5	1	1	1	0	9	0	1	1	0	0	0	1	1	1	0	0	0	0	0	0	9	0	0	2	1	0	0	0	1	1	0	0	0	0	0	0	0	0	0	0	0
1	2	2010	5-64	0	1	1	1	9	1	1	1	0	0	0	0	0											4	1	0	1	0	1	1	0	0	0	0	0	0	0	0	0	0	0
1	2	2010	5-64	0	1	1	1	9	0	1	0	0	0	0	1	0											2	0	0	1	0	0	0	0	0	0	0	0	0	0	0	0	0	0
1	2	2010	5-64	1	1	1	1	9	0	0	1	0	0	0	1	0											4	0	0	1	0	1	1	0	0	0	0	0	0	0	0	0	0	0
1	2	2010	<5	0	1	1	1	9	1	0	1	1	0	0	1	0	0	0	0	0	0	0	0	9	0	0	2	0	0	1	0	1	1	0	0	0	0	0	0	0	0	0	0	0
1	2	2010	5-64	0	1	1	0	9	1	1	1	1	0	1	0	1											10	1	0	0	0	0	1	0	0	0	0	0	0	0	0	0	0	0
1	2	2010	<5	1	1	1	1	9	1	1	1	0	0	0	0	1	1	1	0	0	0	1	1	9	1	0	1	1	1	1	1	1	1	0	0	0	0	0	0	0	0	0	0	0
1	2	2010	5-64	0	1	1	0	9	0	0	1	0	0	0	1	0											1	0	0	0	0	1	1	0	0	0	0	0	0	0	0	0	0	0
1	2	2010	<5	0	1	1	0	9	1	0	1	1	0	0	1	0	0	0	0	0	0	0	0	9	0	0	12	0	0	0	0	0	0	0	0	0	0	0	0	0	0	0	0	0
1	2	2010	<5	1	1	1	0	9	1	0	1	1	0	0	0	0	0	0	0	0	0	0	0	9	0	0	5	0	0	0	0	1	1	0	0	0	0	0	0	0	0	0	0	0
1	2	2010	5-64	0	1	1	0	9	0	0	1	0	0	1	1	0											30	0	0	0	0	0	0	0	0	0	0	0	0	0	0	0	0	0
1	2	2010	<5	1	1	1	0	9	1	0	1	0	0	0	1	0	0	0	0	0	0	0	0	9	0	0	7	0	0	0	0	1	1	0	0	0	0	0	0	0	0	0	0	0
1	2	2010	5-64	1	1	1	0	9	1	1	1	1	0	0	0	0											7	1	0	0	0	1	1	0	0	0	0	0	0	0	0	0	0	0
1	2	2010	<5	1	1	1	0	9	1	1	1	1	0	0	0	1	1	0	0	0	0	0	0	9	1	0	4	1	1	0	0	1	1	0	0	0	0	0	0	0	0	0	0	0
1	2	2010	<5	1	1	1	1	9	1	1	1	1	0	0	0	1	1	0	0	0	0	0	0	9	1	0	2	1	1	1	1	1	1	0	0	0	0	0	0	0	0	0	0	0
1	2	2010	<5	1	1	1	0	9	1	1	1	1	0	0	0	1	1	0	0	0	0	0	0	9	1	0	1	1	1	0	0	1	1	0	0	0	0	0	0	0	0	0	0	0
1	2	2010	5-64	0	1	0	0	1	1	0	0	0	0	1	0	0											1	0	0	1	0	0	0	1	0	0	0	1	0	0	0	1	0	0
1	2	2010	5-64	0	1	1	1	9	0	0	1	0	0	0	0	0											4	0	0	1	0	1	1	0	0	0	0	0	0	0	0	0	0	1
1	2	2010	5-64	1	1	1	1	9	0	0	0	0	0	0	1	0											15	0	0	0	0	0	0	0	0	0	0	0	0	0	0	0	0	0
1	2	2010	5-64	0	1	1	1	9	1	0	1	1	0	1	1	0											2	0	0	1	0	1	1	0	0	0	0	0	0	0	0	0	0	0
1	2	2010	5-64	1	1	1	1	9	1	0	0	0	0	0	1	0											4	0	0	1	0	0	0	0	0	0	0	0	0	0	0	0	0	0
1	2	2010	5-64	1	1	1	1	9	1	0	1	1	0	0	1	1											4	0	0	1	1	1	1	0	0	0	0	0	0	0	0	0	1	0
1	2	2010	<5	1	1	1	0	9	1	0	1	0	0	0	1	0	0	0	0	0	0	0	0	9	0	0	3	0	0	0	0	1	1	0	0	0	0	0	0	0	0	0	0	0
1	2	2010	<5	0	1	1	1	9	1	0	1	1	0	0	1	1	1	0	0	1	0	1	1	9	1	0	4	0	1	1	1	1	1	0	0	0	0	0	0	0	0	0	0	0
1	2	2010	<5	1	1	1	1	9	1	0	1	0	0	0	1	0	0	0	0	0	0	1	0	9	0	0	6	0	1	1	0	1	1	0	0	0	0	0	0	0	0	0	0	0
1	2	2010	5-64	0	1	1	1	9	0	1	1	1	0	0	0	1											4	1	0	1	1	1	1	0	0	0	0	0	0	0	0	0	0	0
1	2	2010	<5	0	1	1	0	9	1	1	1	0	0	0	1	1	1	0	0	0	0	1	1	9	1	0	4	1	1	0	0	1	1	0	0	0	0	0	0	0	0	0	0	0
1	2	2010	5-64	0	0	1	1	9	0	0	1	0	0	0	1	0											14	0	0	1	0	0	0	0	0	0	0	0	0	0	0	0	0	0
1	2	2010	5-64	0	1	1	1	9	0	0	1	0	0	0	1	0											7	0	0	1	0	1	1	1	0	0	0	1	0	0	0	0	0	0
1	2	2010	<5	0	1	1	1	9	0	0	1	1	0	0	1	0	0	0	0	0	0	1	0	9	0	0	4	0	1	1	0	1	1	0	0	0	0	0	0	0	0	0	0	0
1	2	2010	<5	0	1	1	1	9	1	0	1	1	0	0	1	0	0	0	0	0	0	0	0	9	0	0	6	0	0	1	0	1	1	0	0	0	0	0	0	0	0	0	0	0
1	2	2010	5-64	0	1	1	0	9	1	1	1	1	0	0	0	1											7	1	0	0	0	1	1	0	0	0	0	0	0	0	0	0	0	0
1	2	2010	5-64	1	1	1	0	9	1	1	1	1	0	0	0	1											4	1	0	0	0	1	1	0	0	0	0	0	0	0	0	0	0	0
1	2	2010	<5	1	1	1	0	9	1	1	1	0	0	0	0	0	0	0	0	0	0	0	0	9	0	0	4	1	0	0	0	1	1	0	0	0	0	0	0	0	0	0	0	0
1	2	2010	5-64	0	1	1	1	9	1	0	1	0	0	0	1	0											2	0	0	1	0	1	1	0	0	0	0	0	0	0	0	0	0	0
1	2	2010	<5	0	1	1	1	9	1	0	1	1	0	0	1	0	0	0	0	0	0	1	0	9	0	0	4	0	1	1	0	1	1	0	0	0	0	0	0	0	0	0	0	0
1	2	2010	5-64	1	1	1	1	9	0	0	1	0	0	0	1	0											2	0	0	1	0	1	1	0	0	0	0	0	0	0	0	0	0	0
1	2	2010	<5	1	1	1	0	9	1	1	1	0	0	0	0	1	1	0	0	0	0	0	1	9	1	0	3	1	1	0	0	1	1	0	0	0	0	0	0	0	0	0	0	0
1	2	2010	5-64	1	1	0	0	1	1	1	1	1	0	0	1	1											2	1	0	1	0	0	0	0	0	0	0	0	0	0	0	0	0	1
1	2	2010	5-64	1	1	1	1	9	1	0	1	0	0	0	1	0											5	0	0	1	0	1	1	1	0	0	0	1	0	0	0	0	0	0
1	2	2010	<5	1	1	1	1	9	1	0	1	0	0	0	1	0	0	0	0	0	0	1	0	9	0	0	4	0	1	1	0	1	1	0	0	0	0	0	0	0	0	0	0	0
1	2	2010	5-64	1	1	1	1	9	0	0	0	0	0	0	1	0											2	0	0	0	0	0	0	0	0	0	0	0	0	0	0	0	0	0
1	2	2010	<5	0	1	1	1	9	1	1	1	1	0	0	1	1	1	0	0	0	0	1	0	9	1	0	6	1	1	1	1	1	1	0	0	0	0	0	0	0	0	0	0	0
1	2	2010	5-64	0	1	1	1	9	1	1	1	1	0	0	0	1											5	1	0	1	1	1	1	0	0	0	0	0	0	0	0	0	0	0
1	2	2010	5-64	0	1	1	0	9	1	1	1	1	0	0	0	0											7	1	0	0	0	1	1	0	0	0	0	0	0	0	0	0	0	0
1	2	2010	5-64	1	1	1	0	9	1	1	1	1	0	0	0	1											5	1	0	0	0	1	1	1	0	0	1	0	0	1	0	1	0	0
1	2	2010	5-64	0	1	1	0	9	1	1	1	1	0	0	0	1											5	1	0	0	0	1	1	0	0	0	0	0	0	0	0	1	0	0
1	2	2010	5-64	0	1	1	0	9	1	1	1	1	0	0	0	1											10	1	0	0	0	0	1	0	0	0	0	0	0	0	0	0	0	1
1	2	2010	5-64	0	1	1	0	9	1	1	1	1	0	0	0	1											10	1	0	0	0	0	1	0	0	0	0	0	0	0	0	0	0	0
1	2	2010	5-64	1	1	1	0	9	1	1	1	1	0	0	0	1											3	1	0	0	0	1	1	0	0	0	0	0	0	0	0	0	0	0
1	2	2010	<5	0	1	1	0	9	0	0	1	0	0	0	0	0	0	0	0	1	0	0	0	9	0	0	1	0	1	0	0	1	1	0	0	0	0	0	0	0	0	0	0	0
1	2	2010	5-64	1	1	1	1	9	1	0	1	1	0	0	1	0											3	0	0	1	0	1	1	0	0	0	0	0	0	0	0	0	0	0
1	2	2010	5-64	1	1	1	1	9	1	0	1	1	0	1	0	1											7	0	0	1	1	1	1	0	0	0	0	0	0	0	0	0	0	0
1	2	2010	5-64	0	1	1	0	9	0	0	1	1	0	1	0	0											7	0	0	0	0	1	1	0	0	0	0	0	0	0	0	0	0	0
1	2	2010	<5	1	1	1	1	9	1	0	1	1	0	0	1	0	0	0	0	0	0	0	0	9	0	0	4	0	0	1	0	1	1	0	0	0	0	0	0	0	0	0	0	0
1	2	2010	<5	0	1	1	1	9	1	0	1	0	0	0	1	0	0	0	0	0	0	0	0	9	0	0	2	0	0	1	0	1	1	0	0	0	0	0	0	0	0	0	0	0
1	2	2010	5-64	0	1	1	0	9	1	1	1	1	0	0	0	1											5	1	0	0	0	1	1	0	0	0	0	0	0	0	0	0	0	0
1	2	2010	5-64	1	1	1	0	9	1	1	1	0	0	0	0	1											20	1	0	0	0	0	0	0	0	0	0	0	0	0	0	0	0	1
1	2	2010	<5	0	1	1	0	9	1	1	1	1	0	0	1	1	1	0	0	0	0	0	0	9	1	0	7	1	1	0	0	1	1	0	0	0	0	0	0	0	0	0	0	0
1	2	2010	<5	0	1	1	0	9	1	1	1	1	0	0	0	1	1	0	0	0	0	0	0	9	1	0	3	1	1	0	0	1	1	0	0	0	0	0	0	0	0	0	0	0
1	2	2010	<5	0	1	1	0	9	1	1	1	1	0	0	0	1	1	0	0	0	0	0	0	9	1	0	1	1	1	0	0	1	1	0	0	0	0	0	0	0	0	0	0	0
1	2	2010	5-64	1	1	1	1	9	0	0	1	1	0	1	0	0											5	0	0	1	0	1	1	0	0	0	0	0	0	0	0	0	0	0
1	2	2010	<5	0	1	1	1	9	1	0	1	1	0	0	1	0	0	0	0	0	0	0	0	9	0	0	7	0	0	1	0	1	1	0	0	0	0	0	0	0	0	0	0	0
1	2	2010	<5	0	1	1	1	9	1	0	1	1	0	0	1	0	0	0	0	0	0	0	0	9	0	0	4	0	0	1	0	1	1	0	0	0	0	0	0	0	0	0	1	0
1	2	2010	<5	1	1	1	1	9	1	0	1	1	0	0	1	0	0	0	0	0	0	0	0	9	0	0	4	0	0	1	0	1	1	0	0	0	0	0	0	0	0	0	0	0
1	2	2010	<5	1	1	1	1	9	0	0	1	1	0	0	1	0	0	0	0	0	0	1	0	9	0	0	3	0	1	1	0	1	1	0	0	0	0	0	0	0	0	0	0	0
1	2	2010	<5	0	1	1	1	9	1	0	1	0	0	0	1	0	0	0	1	0	1	0	0	9	0	0	3	0	1	1	0	1	1	0	0	0	0	0	0	0	0	0	0	0
1	2	2010	5-64	0	0	1	1	9	1	0	1	1	1	1	1	1											20	0	0	1	1	0	0	0	0	0	0	0	0	0	0	0	0	0
1	2	2010	5-64	1	1	1	0	9	1	0	1	1	0	0	0	1											4	0	0	0	0	1	1	0	0	0	0	0	0	0	0	0	0	0
1	2	2010	65+	1	1	1	0	9	1	1	1	1	0	0	0	1											1	1	0	0	0	1	1	0	0	0	0	0	0	0	0	1	0	0
1	2	2010	<5	1	1	0	0	9	1	0	1	0	0	0	0	1	1	0	0	0	0	0	0	9	1	0	1	0	1	0	0	0	0	0	0	0	0	0	0	0	0	0	0	0
1	2	2010	65+	0	1	1	0	9	1	0	1	1	0	1	1	0											4	0	0	0	0	1	1	0	0	0	0	0	0	0	0	0	0	0
1	2	2010	5-64	0	1	1	1	9	0	0	1	0	0	0	1	0											5	0	0	1	0	1	1	0	0	0	0	0	0	0	0	0	0	0
1	2	2010	5-64	1	1	1	1	9	0	0	1	0	0	0	1	0											10	0	0	1	0	0	1	0	0	0	0	0	0	0	0	0	0	0
1	2	2010	5-64	1	1	1	1	9	1	0	1	0	0	0	1	0											5	0	0	1	0	1	1	0	0	0	0	0	0	0	0	0	0	0
1	2	2010	5-64	1	1	1	0	9	1	0	1	1	0	0	0	1											7	0	0	0	0	1	1	0	0	0	0	0	0	0	0	0	0	0
1	2	2010	5-64	0	1	1	0	9	1	1	1	1	0	0	0	1											4	1	0	0	0	1	1	0	0	0	0	0	0	0	0	0	0	1
1	2	2010	5-64	0	1	1	0	9	1	1	1	1	0	0	0	1											15	1	0	0	0	0	0	0	0	0	0	0	0	0	0	0	0	0
1	2	2010	5-64	0	1	1	1	9	1	1	1	1	0	0	0	1											10	1	0	1	1	0	1	0	0	0	0	0	0	0	0	0	0	0
1	2	2010	65+	0	1	1	1	9	1	1	1	1	0	0	1	1											1	1	0	1	1	1	1	0	0	1	0	0	0	0	0	0	0	0
1	2	2010	<5	0	1	1	1	9	1	1	1	1	0	0	0	1	1	0	0	0	0	0	0	9	1	0	3	1	1	1	1	1	1	0	0	0	0	0	0	0	0	0	0	0
1	2	2010	65+	0	1	1	1	9	0	0	1	0	0	0	1	0											15	0	0	1	0	0	0	0	0	0	0	0	0	0	0	0	0	0
1	2	2010	5-64	0	1	1	1	9	1	0	1	1	0	0	1	0											7	0	0	1	0	1	1	0	0	0	0	0	0	0	0	0	0	0
1	2	2010	5-64	1	1	1	1	9	0	0	1	0	0	0	1	0											4	0	0	1	0	1	1	0	0	0	0	0	0	0	0	0	0	0
1	2	2010	5-64	1	1	1	1	9	0	0	0	0	0	0	1	0											4	0	0	0	0	0	0	0	0	0	0	0	0	0	0	0	0	0
1	2	2010	5-64	1	1	1	1	9	1	1	1	1	0	0	1	1											7	1	0	1	1	1	1	0	0	0	0	0	0	0	0	0	1	0
1	2	2010	5-64	1	1	1	0	9	1	1	1	0	0	0	0	1											15	1	0	0	0	0	0	0	0	0	0	0	0	0	0	0	0	0
1	2	2010	5-64	1	1	1	1	9	1	1	1	1	0	0	0	1											3	1	0	1	1	1	1	0	0	0	0	0	0	0	0	0	0	0
1	2	2010	5-64	1	1	1	0	9	0	1	1	1	0	0	0	1											20	1	0	0	0	0	0	0	0	0	0	0	0	0	0	1	0	0
1	2	2010	5-64	0	1	1	0	9	1	1	1	1	0	0	0	1											5	1	0	0	0	1	1	0	0	0	0	0	0	0	0	0	0	0
1	2	2010	65+	0	1	1	1	9	1	1	1	1	0	0	0	1											1	1	0	1	1	1	1	0	0	0	0	0	0	0	0	0	0	0
1	2	2010	5-64		0	1	1	9	1	1	1	1	0	0	0	1												1	0	1	1	0	0	0		0	0	0	0	0	0	0	0	0
1	2	2010	<5	1	1	1	1	9	1	1	1	0	0	0	0	1	1	0	0	0	0	0	1	9	1	0	1	1	1	1	1	1	1	0	0	0	0	0	0	0	0	0	0	0
1	2	2010	5-64	0	1	1	1	9	1	0	1	0	0	0	1	0											3	0	0	1	0	1	1	0	0	0	0	0	0	0	0	0	0	0
1	2	2010	5-64	1	1	1	1	9	1	1	1	1	0	0	1	0											7	1	0	1	0	1	1	0	0	0	0	0	0	0	0	0	0	0
1	2	2010	5-64	1	1	1	1	9	0	0	1	0	0	0	1	0											12	0	0	1	0	0	0	0	0	0	0	0	0	0	0	0	0	0
1	2	2010	<5	1	1	1	1	9	1	0	1	1	0	0	1	0	0	0	0	0	0	0	0	9	0	0	5	0	0	1	0	1	1	0	0	0	0	0	0	0	0	0	0	0
1	2	2010	<5	1	1	1	0	9	1	1	1	1	0	0	0	1	1	0	0	0	0	0	0	9	1	0	4	1	1	0	0	1	1	0	0	0	0	0	0	0	0	0	0	0
1	2	2010	<5	0	1	1	1	9	1	0	1	1	0	0	1	0	0	0	0	0	0	1	0	9	0	0	4	0	1	1	0	1	1	0	0	0	0	0	0	0	0	0	0	0
1	2	2010	<5	0	1	1	1	9	1	0	1	1	0	0	1	0	0	0	0	0	0	0	0	9	0	0	4	0	0	1	0	1	1	0	0	0	0	0	0	0	0	0	0	0
1	2	2010	<5	1	1	1	1	9	1	0	1	1	0	0	1	0	0	0	0	0	0	1	0	9	0	0	2	0	1	1	0	1	1	1	0	0	0	1	0	0	0	0	0	0
1	2	2010	<5	1	1	1	1	9	1	0	1	1	0	0	1	0	0	0	0	0	0	0	0	9	0	0	3	0	0	1	0	1	1	0	0	0	0	0	0	0	0	0	0	0
1	2	2010	65+	0	1	1	0	9	1	0	1	0	0	0	0	0											7	0	0	0	0	1	1	0	0	0	0	0	0	0	0	0	0	0
1	2	2010	65+	0	1	1	1	9	1	0	1	1	0	1	0	0											10	0	0	1	0	0	1	0	0	0	0	0	0	0	0	0	0	0
1	2	2010	5-64	0	1	1	1	9	0	1	1	1	0	0	1	1											3	1	0	1	1	1	1	0	0	0	0	0	0	0	0	0	0	0
1	2	2010	5-64	0	1	1	0	9	0	1	1	1	1	1	0	1											2	1	0	0	0	1	1	0	0	0	0	0	0	0	0	0	0	0
1	2	2010	5-64	0	1	1	0	9	0	1	1	1	1	0	1	1											5	1	0	0	0	1	1	0	0	0	0	0	0	0	0	0	0	0
1	2	2010	5-64	0	1	1	0	9	0	0	1	1	0	1	1	1											5	0	0	0	0	1	1	0	0	0	0	0	0	0	0	0	0	0
1	2	2010	5-64	0	1	1	0	9	0	1	1	0	0	0	0	1											7	1	0	0	0	1	1	0	1	0	0	0	0	0	0	0	0	0
1	2	2010	65+	0	1	1	1	9	1	1	1	1	0	1	1	1											5	1	0	1	1	1	1	0	0	0	0	0	0	0	0	0	0	0
1	2	2010	<5	1	0	1	1	9	1	1	1	0	0	0	0	1	1	0	0	0	0	1	1	9	1	0	3	1	1	1	1	1	1	0	0	0	0	0	0	0	0	0	0	0
1	2	2010	<5	0	1	1	1	9	0	1	1	1	0	0	1	1	1	0	0	0	0	0	0	9	1	0	7	1	1	1	1	1	1	0	0	0	0	0	0	0	0	0	0	0
1	2	2010	5-64	1	1	1	1	9	0	0	1	0	0	0	1	0											5	0	0	1	0	1	1	0	0	0	0	0	0	0	0	0	0	0
1	2	2010	<5	0	1	1	1	9	1	0	1	1	0	0	1	0	0	0	0	0	0	1	0	9	0	0	7	0	1	1	0	1	1	0	0	0	0	0	0	0	0	0	1	0
1	2	2010	5-64	1	1	1	1	9	1	1	1	1	0	1	0	1											5	1	0	1	1	1	1	0	0	0	0	0	0	0	0	0	0	0
1	2	2010	5-64	1	1	1	0	9	0	0	1	1	0	1	0	1											7	0	0	0	0	1	1	0	0	0	0	0	0	0	0	0	0	0
1	2	2010	5-64	0	1	1	1	9	1	1	1	1	0	1	0	1											7	1	0	1	1	1	1	0	0	0	0	0	0	0	0	0	0	0
1	2	2010	5-64	1	1	1	0	9	0	0	1	1	0	1	0	1											4	0	0	0	0	1	1	0	1	0	0	0	0	0	0	0	0	0
1	2	2010	5-64	0	1	1	0	9	1	0	1	1	1	1	0	1											1	0	0	0	0	1	1	0	0	0	0	0	0	0	0	0	0	0
1	2	2010	5-64	0	1	0	0	1	1	1	1	1	0	0	0	1											2	1	0	1	0	0	0	0	1	0	0	0	0	0	0	0	0	0
1	2	2010	5-64	0	1	1	0	9	1	1	1	1	0	0	0	0											3	1	0	0	0	1	1	0	0	0	0	0	0	0	0	0	0	0
1	2	2010	<5	0	1	1	0	9	1	1	1	1	0	0	0	1	1	0	0	0	0	0	0	9	1	0	4	1	1	0	0	1	1	0	0	0	0	0	0	0	0	0	0	0
1	2	2010	<5	0	1	1	0	9	1	1	1	0	0	0	0	1	1	0	0	0	0	0	0	9	1	0	6	1	1	0	0	1	1	0	0	0	0	0	0	0	0	0	0	0
1	2	2010	<5	1	1	1	0	9	1	1	1	1	0	0	0	1	1	0	0	0	0	1	1	9	1	0	4	1	1	0	0	1	1	0	0	0	0	0	0	0	0	0	0	0
1	2	2010	<5	0	1	1	1	9	1	1	1	0	0	0	1	0	1	0	0	0	0	0	1	9	1	0	3	1	1	1	1	1	1	0	0	0	0	0	0	0	0	0	0	0
1	2	2010	5-64	0	1	1	0	9	1	0	1	0	0	0	1	0											2	0	0	0	0	1	1	0	0	0	0	0	0	0	0	0	0	0
1	2	2010	5-64	0	1	1	1	9	0	0	0	0	0	0	1	0											3	0	0	0	0	0	0	0	0	0	0	0	0	0	0	0	0	0
1	2	2010	5-64	1	1	1	0	9	1	1	1	1	0	1	0	0											4	1	0	0	0	1	1	0	0	0	0	0	0	0	0	0	0	0
1	2	2010	5-64	1	1	1	0	9	1	1	1	1	0	1	0	1											2	1	0	0	0	1	1	0	0	0	0	0	0	0	0	0	0	0
1	2	2010	5-64	1	1	1	0	9	1	1	1	1	0	1	0	1											15	1	0	0	0	0	0	0	0	0	0	0	0	0	0	1	0	0
1	2	2010	5-64	1	1	1	1	0	1	1	1	1	0	0	0	1											3	1	0	1	1	1	1	0	0	0	0	0	0	0	0	0	0	0
1	2	2010	<5	0	1	1	1	9	1	0	1	0	0	0	1	0	0	0	0	0	0	0	0	9	0	0	4	0	0	1	0	1	1	0	0	0	0	0	0	0	0	0	0	0
1	2	2010	<5	0	1	1	1	9	1	0	1	1	0	0	1	0	0	0	0	0	0	1	0	9	0	0	6	0	1	1	0	1	1	0	0	0	0	0	0	0	0	0	0	0
1	2	2010	<5	0	1	1	1	9	0	0	1	0	0	0	1	0	0	0	0	0	0	0	0	9	0	0	5	0	0	1	0	1	1	0	0	0	0	0	0	0	0	0	0	0
1	2	2010	<5	0	1	1	1	9	0	0	1	0	0	0	1	0	0	0	0	0	0	0	0	9	0	0	3	0	0	1	0	1	1	0	0	0	0	0	0	0	0	0	0	0
1	2	2010	5-64	0	1	1	0	9	1	0	1	1	0	1	0	0											5	0	0	0	0	1	1	0	0	0	0	0	0	0	0	0	1	0
1	2	2010	5-64	0	1	1	1	9	1	0	1	0	0	0	1	0											3	0	0	1	0	1	1	0	0	0	0	0	0	0	0	0	0	0
1	2	2010	5-64	0	1	1	0	9	0	0	1	0	0	0	1	0											4	0	0	0	0	1	1	0	0	0	0	0	0	0	0	0	0	0
1	2	2010	5-64	0	1	1	1	9	0	0	1	0	0	0	1	0											7	0	0	1	0	1	1	0	0	0	0	0	0	0	0	0	0	0
1	2	2010	5-64	1	1	1	0	9	1	1	1	1	0	0	0	1											5	1	0	0	0	1	1	0	0	0	0	0	0	0	0	0	0	0
1	2	2010	<5	1	1	1	0	9	1	1	1	0	0	0	1	1	1	0	0	0	0	0	0	0	0	0	3	1	0	0	0	1	1	0	0	0	0	0	0	0	0	0	0	0
1	2	2010	5-64	0	1	1	0	9	1	1	1	1	0	0	0	1											8	1	0	0	0	0	1	0	0	0	0	0	0	0	0	0	0	0
1	2	2010	5-64	0	1	1	0	9	1	1	1	1	0	0	0	1											7	1	0	0	0	1	1	0	0	0	0	0	0	0	0	1	0	0
1	2	2010	5-64	0	0	1	0	9	1	1	1	0	0	0	0	1											7	1	0	0	0	1	1	0	0	0	0	0	0	0	0	0	0	0
1	2	2010	65+	0	1	0	1	9	1	0	1	1	0	0	0	1											1	0	0	1	1	1	1	0	0	0	0	0	0	0	0	0	0	0
1	2	2010	5-64	1	1	1	1	9	0	0	1	1	0	0	1	0											10	0	0	1	0	0	1	0	0	0	0	0	0	0	0	0	0	0
1	2	2010	5-64	1	1	1	1	9	1	0	1	1	0	0	1	0											5	0	0	1	0	1	1	0	0	0	0	0	0	0	0	0	0	0
1	2	2010	5-64	1	1	1	1	9	1	1	1	1	0	0	1	0											6	1	0	1	0	1	1	1	0	0	0	1	0	0	0	1	1	0
1	2	2010	5-64	1	1	1	0	9	1	1	1	1	0	0	0	1											30	1	0	0	0	0	0	0	0	0	0	0	0	0	0	0	0	0
1	2	2010	5-64	0	1	1	0	9	1	1	1	0	0	0	0	1											7	1	0	0	0	1	1	0	0	0	0	0	0	0	0	0	0	0
1	2	2010	5-64		0	1	0	9	1	1	1	1	0	0	0	1												1	0	0	0	0	0	0		0	0	0	0	0	0	0	0	0
1	2	2010	5-64	1	1	1	0	9	1	1	1	1	0	0	0	1											3	1	0	0	0	1	1	0	0	0	0	0	0	0	0	0	0	0
1	2	2010	<5	0	1	1	1	9	1	0	1	1	0	0	1	1	0	0	0	1	0	1	0	9	0	0	7	0	1	1	1	1	1	0	0	0	0	0	0	0	0	0	0	0
1	2	2010	5-64	1	1	1	1	9	0	0	1	0	0	0	1	0											6	0	0	1	0	1	1	0	0	0	0	0	0	0	0	0	0	0
1	2	2010	<5	1	1	1	1	9	1	0	1	1	0	0	1	0	0	0	0	0	0	1	0	9	0	0	15	0	1	1	0	0	0	1	0	0	0	1	0	0	0	0	1	0
1	2	2010	5-64	1	1	1	1	9	1	0	1	1	0	1	1	0											7	0	0	1	0	1	1	1	0	0	0	1	0	0	0	0	0	0
1	2	2010	5-64		0	1	0	9	1	1	1	1	0	0	0	1												1	0	0	0	0	0	0		0	0	0	0	0	0	0	0	0
1	2	2010	5-64	0	1	1	1	9	1	1	1	1	0	1	0	1											3	1	0	1	1	1	1	0	0	0	0	0	0	0	0	0	0	0
1	2	2010	5-64	0	1	1	1	9	0	0	1	1	0	0	1	0											3	0	0	1	0	1	1	0	0	0	0	0	0	0	0	0	0	0
1	2	2010	5-64	0	1	1	1	9	0	0	0	0	0	0	1	0											7	0	0	0	0	0	0	0	0	0	0	0	0	0	0	0	0	1
1	2	2010	<5	0	1	1	0	9	0	1	1	1	0	0	0	1	1	0	0	0	0	1	1	9	0	0	5	1	1	0	0	1	1	0	0	0	0	0	0	0	0	0	0	0
1	2	2010	65+		0	1	0	9	1	0	1	1	0	0	0	0												0	0	0	0	0	0	0		0	0	0	0	0	0	0	0	0
1	2	2010	<5	1	1	1	1	9	1	1	1	0	0	0	0	1	1	0	0	0	1	1	1	9	1	0	1	1	1	1	1	1	1	0	0	0	0	0	0	0	0	0	0	0
1	2	2010	5-64	0	1	1	0	9	1	0	1	0	0	1	1	0											2	0	0	0	0	1	1	0	0	0	0	0	0	0	0	0	0	0
1	2	2010	<5	0	1	1	1	9	1	0	1	1	0	0	1	0	0	0	0	0	0	0	0	9	0	0	3	0	0	1	0	1	1	0	0	0	0	0	0	0	0	0	0	0
1	2	2010	<5	1	1	1	0	9	0	0	1	0	0	0	1	0	0	0	0	1	0	0	0	9	0	0	2	0	1	0	0	1	1	0	0	0	0	0	0	0	0	0	0	0
1	2	2010	<5	0	1	1	1	9	1	0	1	1	0	0	1	0	0	0	0	0	0	1	0	9	0	0	3	0	1	1	0	1	1	0	0	0	0	0	0	0	0	0	0	0
1	2	2010	<5	0	1	1	1	9	1	0	1	1	0	0	1	0	1	0	0	0	0	1	1	9	0	0	6	0	1	1	1	1	1	0	0	0	0	0	0	0	0	0	0	0
1	2	2010	<5	0	1	1	1	9	1	0	1	1	0	0	1	0	0	0	0	1	0	1	0	9	0	0	4	0	1	1	0	1	1	0	0	0	0	0	0	0	0	0	0	0
1	2	2010	<5	0	1	1	1	9	1	0	1	1	0	0	1	0	0	0	0	0	0	1	0	9	0	0	5	0	1	1	0	1	1	0	0	0	0	0	0	0	0	0	0	0
1	2	2010	5-64	0	1	1	0	9	1	1	1	1	0	0	0	1											7	1	0	0	0	1	1	0	0	0	0	0	0	0	0	0	0	0
1	2	2010	65+	0	1	1	0	9	1	1	1	1	0	0	0	1											3	1	0	0	0	1	1	0	0	0	0	0	0	0	0	0	0	0
1	2	2010	5-64	0	1	1	0	9	0	0	1	1	0	1	1	0											20	0	0	0	0	0	0	0	0	0	0	0	0	0	0	0	0	0
1	2	2010	5-64	1	1	1	1	9	0	0	1	1	0	0	1	0											12	0	0	1	0	0	0	0	0	0	0	0	0	0	0	0	0	0
1	2	2010	5-64	1	1	1	1	9	0	0	1	0	0	0	1	0											4	0	0	1	0	1	1	0	0	0	0	0	0	0	0	0	0	0
1	2	2010	<5	0	1	1	1	9	1	0	1	1	0	0	1	0	0	0	0	0	0	0	0	9	0	0	3	0	0	1	0	1	1	0	0	0	0	0	0	0	0	0	0	0
1	2	2010	<5	1	1	1	1	9	0	0	1	0	0	0	1	0	0	0	0	0	0	0	0	9	0	0	5	0	0	1	0	1	1	0	0	0	0	0	0	0	0	0	0	0
1	2	2010	5-64	1	1	1	0	9	1	0	1	1	1	0	0	1											15	0	0	0	0	0	0	0	0	0	0	0	0	0	0	1	0	0
1	2	2010	5-64	0	1	1	0	0	1	1	1	1	0	0	0	1											3	1	0	0	0	1	1	0	0	0	0	0	0	0	0	0	0	0
1	2	2010	<5	0	1	1	1	9	1	1	1	0	0	0	0	1	1	0	0	0	0	1	1	9	1	0	3	1	1	1	1	1	1	0	0	0	0	0	0	0	0	0	0	0
1	2	2010	<5	1	0	1	0	9	1	1	1	0	0	0	0	1	1	0	0	0	0	1	1	9	1	0	4	1	1	0	0	1	1	0	0	0	0	0	0	0	0	0	0	0
1	3	2010	5-64	0	1	1	0	9	1	1	1	1	0	0	0	1											4	1	0	0	0	1	1	0	0	0	0	0	0	0	0	0	0	0
1	3	2010	5-64	0	1	1	0	9	1	0	0	0	0	0	0	1											4	0	0	0	0	0	0	0	0	0	0	0	0	0	0	0	0	0
1	3	2010	<5	0	1	1	0	9	1	1	1	1	0	0	1	1	1	0	0	0	0	1	1	9	1	0	10	1	1	0	0	0	1	0	0	0	0	0	0	0	0	0	0	0
1	3	2010	<5	0	1	1	0	9	1	1	1	1	0	0	0	1	1	1	0	0	0	0	0	9	1	0	2	1	1	0	0	1	1	0	0	0	0	0	0	0	0	0	0	0
1	3	2010	<5	0	1	1	0	9	1	1	1	1	0	0	0	1	1	0	0	0	0	0	0	9	1	0	3	1	1	0	0	1	1	0	0	0	0	0	0	0	0	0	0	0
1	3	2010	5-64	0	1	1	1	9	1	1	1	0	0	1	1	0											4	1	0	1	0	1	1	0	0	0	0	0	0	0	0	0	0	0
1	3	2010	5-64	1	0	1	0	9	1	1	1	1	0	0	0	1											7	1	0	0	0	1	1	0	0	0	0	0	0	0	0	0	0	1
1	3	2010	5-64	0	1	1	0	9	1	1	0	0	0	0	0	0											7	0	0	0	0	0	0	0	0	0	0	0	0	0	0	0	0	0
1	3	2010	65+	0	1	1	0	9	1	1	1	1	0	0	0	0											30	1	0	0	0	0	0	0	0	0	0	0	0	0	0	0	0	0
1	3	2010	<5	0	1	1	0	9	1	1	1	0	0	0	0	1	1	0	0	0	0	1	1	9	1	0	3	1	1	0	0	1	1	0	0	0	0	0	0	0	0	0	0	0
1	3	2010	<5	0	1	1	1	9	1	0	1	0	0	0	0	0	0	0	0	0	0	0	0	9	1	0	7	0	1	1	0	1	1	0	0	0	0	0	0	0	0	0	0	0
1	3	2010	<5	0	1	1	1	9	1	0	1	0	0	0	1	0	0	1	0	1	0	0	0	9	0	0	7	0	1	1	0	1	1	0	0	0	0	0	0	0	0	0	0	0
1	3	2010	<5	0	1	1	1	9	1	0	1	0	0	0	1	0	0	0	0	0	0	0	0	9	1	0	6	0	1	1	0	1	1	0	0	0	0	0	0	0	0	0	0	0
1	3	2010	5-64	1	1	1	0	9	1	1	1	0	0	1	1	0											2	1	0	0	0	1	1	0	0	0	0	0	0	0	0	0	1	0
1	3	2010	5-64	0	1	1	0	9	1	1	1	1	0	0	0	1											3	1	0	0	0	1	1	0	0	0	0	0	0	0	0	0	0	0
1	3	2010	5-64	0	1	1	0	9	1	1	1	1	0	0	0	0											15	1	0	0	0	0	0	0	0	0	0	0	0	0	0	0	0	0
1	3	2010	5-64	0	1	1	0	9	1	1	1	1	0	0	0	1											30	1	0	0	0	0	0	0	0	0	0	0	0	0	0	0	0	0
1	3	2010	<5	0	1	1	0	9	1	1	1	1	0	0	0	1	1	1	0	0	0	0	0	9	1	0	7	1	1	0	0	1	1	0	0	0	0	0	0	0	0	0	0	0
1	3	2010	<5	0	1	0	0	9	1	1	1	1	0	0	0	1	1	0	0	0	0	0	0	9	1	0	7	1	1	0	0	0	0	0	0	0	0	0	0	0	0	0	0	0
1	3	2010	65+	1	1	1	0	9	1	0	1	1	0	0	0	1											7	0	0	0	0	1	1	0	0	0	0	0	0	0	0	1	0	0
1	3	2010	<5	0	1	1	1	9	1	0	1	1	0	0	1	0	0	0	0	0	0	0	0	9	0	0	15	0	0	1	0	0	0	0	0	0	0	0	0	0	0	0	0	0
1	3	2010	<5	0	1	1	1	9	1	0	1	1	0	0	1	0	0	0	0	1	0	1	0	9	0	0	15	0	1	1	0	0	0	0	0	0	0	0	0	0	0	0	0	0
1	3	2010	<5	1	1	1	1	9	1	1	1	1	0	0	1	1	1	0	0	1	0	1	0	9	0	0	7	1	1	1	1	1	1	0	0	0	0	0	0	0	0	0	0	0
1	3	2010	5-64	1	1	1	1	9	0	0	1	0	0	0	1	0											7	0	0	1	0	1	1	0	0	0	0	0	0	0	0	0	0	0
1	3	2010	5-64	0	1	1	0	9	0	0	1	1	0	0	0	0											7	0	0	0	0	1	1	0	0	0	0	0	0	0	0	0	0	0
1	3	2010	5-64	0	1	1	0	9	0	0	1	1	0	0	0	0											5	0	0	0	0	1	1	0	0	0	0	0	0	0	0	0	0	0
1	3	2010	<5	1	1	1	1	9	1	1	1	0	0	0	0	1	1	0	0	0	0	0	1	9	1	0	3	1	1	1	1	1	1	0	0	0	0	0	0	0	0	0	0	0
1	3	2010	5-64	1	1	1	1	9	1	1	1	1	0	0	0	1											4	1	0	1	1	1	1	0	0	0	0	0	0	0	0	0	0	0
1	3	2010	<5	0	1	1	1	9	1	0	1	1	0	0	1	0	0	0	0	0	0	0	0	9	0	0	2	0	0	1	0	1	1	0	0	0	0	0	0	0	0	0	0	0
1	3	2010	5-64	0	1	1	1	9	0	0	1	1	0	0	1	0											2	0	0	1	0	1	1	0	0	0	0	0	0	0	0	0	0	0
1	3	2010	5-64	0	1	1	1	9	0	0	1	1	0	0	1	0											4	0	0	1	0	1	1	0	0	0	0	0	0	0	0	0	0	0
1	3	2010	5-64	1	1	1	1	9	1	0	1	1	0	0	1	1											5	0	0	1	1	1	1	0	0	0	0	0	0	0	0	0	0	0
1	3	2010	5-64	1	1	1	0	9	1	1	1	1	1	0	0	1											9	1	0	0	0	0	1	0	0	0	0	0	0	0	0	0	0	1
1	3	2010	<5	0	1	1	1	9	1	0	1	1	0	0	1	0	0	0	0	1	0	1	0	9	0	0	6	0	1	1	0	1	1	0	0	0	0	0	0	0	0	0	0	0
1	3	2010	<5	0	1	1	1	9	1	0	1	1	0	0	1	0	0	0	0	0	0	1	0	9	0	0	5	0	1	1	0	1	1	0	0	0	0	0	0	0	0	0	0	0
1	3	2010	5-64	1	1	1	1	9	0	0	1	1	0	0	1	0											12	0	0	1	0	0	0	0	0	0	0	0	0	0	0	0	0	0
1	3	2010	5-64	1	1	1	1	9	1	0	1	0	0	0	1	0											4	0	0	1	0	1	1	0	0	0	0	0	0	0	0	0	0	0
1	3	2010	5-64	0	1	1	1	9	1	0	1	1	0	0	1	0											2	0	0	1	0	1	1	0	0	0	0	0	0	0	0	0	0	0
1	3	2010	5-64	1	1	1	1	9	0	0	1	0	0	0	1	0											3	0	0	1	0	1	1	0	0	0	0	0	0	0	0	0	0	0
1	3	2010	5-64	0	1	1	0	9	1	0	1	0	0	0	1	0											2	0	0	0	0	1	1	0	0	0	0	0	0	0	0	0	0	0
1	3	2010	5-64	0	1	1	1	9	0	0	1	0	0	0	1	0											7	0	0	1	0	1	1	0	0	0	0	0	0	0	0	0	0	0
1	3	2010	5-64	1	1	1	0	9	1	1	1	1	0	0	0	1											4	1	0	0	0	1	1	0	0	0	0	0	0	0	0	0	0	0
1	3	2010	5-64	0	1	1	1	9	1	0	1	1	0	0	1	0											3	0	0	1	0	1	1	0	0	0	0	0	0	0	0	0	0	0
1	3	2010	<5	1	1	1	1	9	1	0	1	1	0	0	1	0	1	0	0	0	0	1	0	9	0	0	3	0	1	1	1	1	1	0	0	0	0	0	0	0	0	0	0	0
1	3	2010	<5	1	1	1	1	9	1	0	1	1	0	0	1	0	0	0	0	0	0	1	0	9	0	0	15	0	1	1	0	0	0	0	0	0	0	0	0	0	0	0	0	0
1	3	2010	<5	0	1	1	1	9	1	0	1	1	0	0	1	0	0	0	0	0	0	1	0	9	0	0	5	0	1	1	0	1	1	0	0	0	0	0	0	0	0	0	0	0
1	3	2010	5-64	1	1	1	1	9	0	0	0	0	0	0	1	0											4	0	0	0	0	0	0	0	0	0	0	0	0	0	0	1	0	0
1	3	2010	5-64	0	1	1	1	9	0	0	0	0	0	0	1	0											6	0	0	0	0	0	0	0	0	0	0	0	0	0	0	0	0	0
1	3	2010	5-64	1	1	1	0	9	0	0	1	1	0	0	0	1											4	0	0	0	0	1	1	0	0	0	0	0	0	0	0	0	0	0
1	3	2010	5-64	0	1	1	0	9	0	1	1	1	1	0	0	0											5	1	0	0	0	1	1	0	0	0	0	0	0	0	0	0	0	0
1	3	2010	5-64	0	1	1	1	9	0	0	0	0	0	0	1	0											6	0	0	0	0	0	0	0	0	0	0	0	0	0	0	0	0	0
1	3	2010	<5	1	1	1	1	9	1	0	1	0	0	0	1	0	0	0	0	0	0	0	0	9	0	0	2	0	0	1	0	1	1	0	0	0	0	0	0	0	0	0	0	0
1	3	2010	<5	1	1	1	1	9	1	0	1	1	0	0	1	0	0	0	0	0	0	1	1	9	1	0	7	0	1	1	0	1	1	0	0	0	0	0	0	0	0	0	0	0
1	3	2010	65+	1	1	1	1	9	1	0	1	1	0	0	1	1											4	0	0	1	1	1	1	0	0	0	0	0	0	0	0	0	0	0
1	3	2010	5-64	1	1	1	1	9	0	0	1	1	0	0	1	0											7	0	0	1	0	1	1	0	0	0	0	0	0	0	0	0	0	0
1	3	2010	5-64	0	1	1	1	9	0	0	1	0	0	0	1	0											5	0	0	1	0	1	1	0	0	0	0	0	0	0	0	0	0	0
1	3	2010	5-64	1	1	1	1	9	0	0	0	0	0	0	1	0											8	0	0	0	0	0	0	0	0	0	0	0	0	0	0	0	0	0
1	3	2010	5-64	1	1	1	0	9	1	1	1	1	0	0	0	1											7	1	0	0	0	1	1	0	0	0	0	0	0	0	0	0	0	0
1	3	2010	5-64	0	1	1	0	9	1	1	1	1	0	0	0	1											7	1	0	0	0	1	1	0	0	0	0	0	0	0	0	1	0	0
1	3	2010	5-64	1	1	1	1	9	1	1	1	1	0	0	0	1											7	1	0	1	1	1	1	0	0	0	0	0	0	0	0	1	0	0
1	3	2010	5-64	0	0	1	1	9	1	1	1	1	0	0	0	1											1	1	0	1	1	1	1	0	0	0	0	0	0	0	0	0	0	0
1	3	2010	<5	0	1	1	1	9	1	0	1	0	0	0	0	0	0	0	0	0	0	0	1	9	0	0	1	0	1	1	0	1	1	0	0	0	0	0	0	0	0	0	0	0
1	3	2010	5-64	1	1	1	0	9	1	1	1	0	0	1	0	0											1	1	0	0	0	1	1	0	0	0	0	0	0	0	0	0	0	0
1	3	2010	<5	0	1	1	1	9	1	0	1	1	0	0	1	1	1	0	0	0	0	1	0	9	0	0	4	0	1	1	1	1	1	0	0	0	0	0	0	0	0	0	0	0
1	3	2010	5-64	0	1	1	0	9	1	1	1	1	0	0	0	1											10	1	0	0	0	0	1	0	0	0	0	0	0	0	0	0	0	0
1	3	2010	5-64	0	1	1	0	9	0	0	1	1	1	0	0	1											5	0	0	0	0	1	1	0	0	0	0	0	0	0	0	0	0	0
1	3	2010	5-64	0	1	1	0	9	1	1	1	1	0	0	0	1											7	1	0	0	0	1	1	0	0	0	0	0	0	0	0	0	0	0
1	3	2010	65+		0	1	0	9	1	1	1	1	0	0	0	1												1	0	0	0	0	0	0		0	0	0	0	0	0	0	0	0
1	3	2010	<5		0	1	1	9	1	1	1	1	0	0	0	1	1	0	0	0	0	0	0	0	0	0		1	0	1	1	0	0	0		0	0	0	0	0	0	0	0	0
1	3	2010	<5	1	1	0	1	9	1	1	1	1	0	0	0	1	1	0	0	0	0	0	0	9	1	0	1	1	1	1	1	1	1	0	0	0	0	0	0	0	0	0	0	0
1	3	2010	<5	0	1	1	1	9	1	0	1	1	0	0	1	0	0	0	0	0	0	0	0	9	0	0	7	0	0	1	0	1	1	0	0	0	0	0	0	0	0	0	0	0
1	3	2010	5-64	1	1	1	0	9	0	0	0	0	0	1	0	0											3	0	0	0	0	0	0	0	0	0	0	0	0	0	0	0	0	0
1	3	2010	5-64	1	1	1	1	9	1	0	1	1	0	0	0	0											3	0	0	1	0	1	1	0	0	0	0	0	0	0	0	0	0	0
1	3	2010	5-64	1	1	1	0	9	1	1	1	0	0	0	0	1											7	1	0	0	0	1	1	0	0	0	0	0	0	0	0	0	0	0
1	3	2010	5-64	1	1	1	0	9	1	1	1	1	0	0	0	1											10	1	0	0	0	0	1	0	0	0	0	0	0	0	0	0	0	0
1	3	2010	<5	0	1	1	0	9	1	1	1	0	0	0	0	1	1	0	0	0	0	1	1	9	1	0	3	1	1	0	0	1	1	0	0	0	0	0	0	0	0	0	0	0
1	3	2010	<5	0	1	1	1	9	0	0	1	0	0	0	1	0	0	0	0	0	0	1	0	9	0	0	7	0	1	1	0	1	1	0	0	0	0	0	0	0	0	0	0	0
1	3	2010	<5	0	1	1	1	9	0	0	1	0	0	0	1	0	0	0	0	0	0	1	0	9	0	0	7	0	1	1	0	1	1	0	0	0	0	0	0	0	0	0	0	0
1	3	2010	5-64	1	1	1	1	9	1	0	1	1	0	0	1	0											10	0	0	1	0	0	1	0	0	0	0	0	0	0	0	1	0	0
1	3	2010	5-64	0	1	1	1	9	0	0	1	1	0	0	1	0											7	0	0	1	0	1	1	0	0	0	0	0	0	0	0	0	0	0
1	3	2010	5-64	0	0	1	1	9	0	0	1	0	0	0	1	0											3	0	0	1	0	1	1	0	0	0	0	0	0	0	0	0	0	0
1	3	2010	<5	0	1	1	1	9	0	0	1	0	0	0	1	0	0	0	0	0	0	1	0	9	0	0	7	0	1	1	0	1	1	0	0	0	0	0	0	0	0	0	0	0
1	3	2010	65+	0	1	1	0	9	1	1	1	1	0	0	0	1											3	1	0	0	0	1	1	0	1	0	0	0	0	0	0	0	0	0
1	3	2010	5-64	1	1	1	0	9	1	1	1	1	0	0	0	1											7	1	0	0	0	1	1	0	0	0	0	0	0	0	0	0	0	0
1	3	2010	65+	1	1	1	0	9	1	1	1	1	0	0	0	1											5	1	0	0	0	1	1	0	0	0	0	0	0	0	0	0	0	0
1	3	2010	5-64	1	1	1	0	9	1	1	1	1	0	0	0	1											7	1	0	0	0	1	1	0	0	0	0	0	0	0	0	1	0	0
1	3	2010	5-64	0	1	1	0	9	1	1	1	1	0	0	0	1											10	1	0	0	0	0	1	0	0	0	0	0	0	0	0	0	0	0
1	3	2010	5-64	0	1	1	0	9	1	1	1	1	0	0	0	1											9	1	0	0	0	0	1	0	0	0	0	0	0	0	0	0	0	0
1	3	2010	65+	0	1	1	0	9	1	1	1	1	0	0	0	1											7	1	0	0	0	1	1	0	0	0	0	0	0	0	0	1	0	0
1	3	2010	<5	0	1	1	0	9	1	1	1	1	0	0	0	1	1	0	0	0	0	1	1	9	1	0	5	1	1	0	0	1	1	0	0	0	0	0	0	0	0	0	0	0
1	3	2010	<5	1	1	1	0	9	1	1	1	1	0	0	0	1	1	1	1	1	0	0	0	9	1	0	3	1	1	0	0	1	1	0	0	0	0	0	0	0	0	0	0	0
1	3	2010	<5	0	1	1	0	9	1	1	1	1	0	0	0	1	1	0	0	0	0	1	1	9	1	0	3	1	1	0	0	1	1	0	0	0	0	0	0	0	0	0	0	0
1	3	2010	<5	0	1	0	0	9	1	1	1	1	0	0	0	1	1	0	0	0	0	0	0	9	1	0	5	1	1	0	0	0	0	0	0	0	0	0	0	0	0	0	0	0
1	3	2010	5-64	0	1	1	1	9	1	0	1	1	0	1	1	0											5	0	0	1	0	1	1	0	0	0	0	0	0	0	0	0	0	0
1	3	2010	5-64	1	1	1	1	9	0	0	1	1	0	0	1	0											11	0	0	1	0	0	0	0	0	0	0	0	0	0	0	0	0	0
1	3	2010	<5	1	1	1	1	9	1	0	1	1	0	0	1	0	0	0	0	0	0	1	0	9	0	0	7	0	1	1	0	1	1	0	0	0	0	0	0	0	0	0	0	0
1	3	2010	<5	0	1	1	1	9	1	0	1	1	0	0	1	0	0	0	0	1	0	1	0	9	0	0	4	0	1	1	0	1	1	0	0	0	0	0	0	0	0	0	0	0
1	3	2010	<5	1	1	1	1	9	1	0	1	1	0	0	1	0	0	0	0	0	0	1	0	9	0	0	10	0	1	1	0	0	1	0	0	0	0	0	0	0	0	0	0	0
1	3	2010	5-64	1	1	1	1	9	0	0	0	0	0	0	1	0											7	0	0	0	0	0	0	0	0	0	0	0	0	0	0	0	0	0
1	3	2010	5-64	1	1	1	1	9	1	0	1	0	0	0	1	0											15	0	0	1	0	0	0	0	0	0	0	0	0	0	0	0	1	1
1	3	2010	<5	0	1	1	1	9	1	1	1	0	0	9	9	1	1	0	0	0	0	1	1	9	1	0	2	1	1	1	1	1	1	0	0	0	0	0	0	0	0	0	0	0
1	3	2010	<5	1	1	1	1	9	1	1	1	0	0	9	9	1	1	1	0	0	0	1	1	9	1	0	1	1	1	1	1	1	1	0	0	0	0	0	0	0	0	0	0	0
1	3	2010	5-64	1	1	1	1	9	0	0	1	0	0	0	1	0											7	0	0	1	0	1	1	0	0	0	0	0	0	0	0	0	0	0
1	3	2010	5-64	1	1	1	1	9	0	0	1	1	0	0	1	0											5	0	0	1	0	1	1	0	0	0	0	0	0	0	0	0	0	0
1	3	2010	65+	0	1	1	1	9	1	0	0	1	0	0	0	1											6	0	0	1	0	0	0	0	0	1	0	0	0	0	0	1	0	0
1	3	2010	5-64	1	1	1	0	9	1	1	1	1	0	0	0	1											4	1	0	0	0	1	1	0	0	0	0	0	0	0	0	0	0	0
1	3	2010	5-64	0	1	1	0	0	1	1	1	1	0	0	0	1											7	1	0	0	0	1	1	0	0	0	0	0	0	0	0	0	0	0
1	3	2010	5-64	0	1	1	0	9	1	1	1	1	0	0	0	1											15	1	0	0	0	0	0	0	0	0	0	0	0	0	0	0	0	0
1	3	2010	<5	1	1	1	0	9	1	1	1	1	0	9	9	1	1	0	0	0	0	0	0	9	1	0	3	1	1	0	0	1	1	0	0	0	0	0	0	0	0	0	0	0
1	3	2010	<5	0	1	1	1	9	0	0	1	0	0	9	1	0	0	0	0	0	1	1	0	9	0	0	2	0	1	1	0	1	1	0	0	0	0	0	0	0	0	0	0	0
1	3	2010	<5	1	1	1	1	9	1	0	1	1	0	9	1	0	0	0	0	0	1	1	0	9	0	0	1	0	1	1	0	1	1	0	0	0	0	0	0	0	0	0	0	0
1	3	2010	<5	0	1	1	0	9	0	0	1	0	0	9	0	0	0	1	0	1	1	0	0	9	0	0	7	0	1	0	0	1	1	0	0	0	0	0	0	0	0	0	0	0
1	3	2010	5-64	1	1	1	1	9	0	0	1	0	0	0	1	0											7	0	0	1	0	1	1	0	0	0	0	0	0	0	0	0	0	0
1	3	2010	5-64	1	1	1	1	9	1	0	1	0	0	1	0	0											7	0	0	1	0	1	1	0	0	0	0	0	0	0	0	0	0	1
1	3	2010	5-64	0	1	1	0	9	1	1	1	1	0	0	0	1											30	1	0	0	0	0	0	0	0	0	0	0	0	0	0	0	0	0
1	3	2010	5-64	0	1	1	0	9	1	1	1	1	0	0	0	1											15	1	0	0	0	0	0	0	0	0	0	0	0	0	0	0	0	0
1	3	2010	5-64	1	1	1	0	9	1	1	1	1	0	0	0	1											7	1	0	0	0	1	1	0	0	0	0	0	0	0	0	0	0	0
1	3	2010	<5	1	1	1	1	9	1	1	1	0	0	9	9	1	1	0	0	0	0	1	1	9	1	0	4	1	1	1	1	1	1	0	0	0	0	0	0	0	0	0	0	0
1	3	2010	<5	0	1	1	1	9	1	0	1	1	0	9	9	0	0	0	0	0	0	1	0	9	0	0	7	0	1	1	0	1	1	0	0	0	0	0	0	0	0	0	0	0
1	3	2010	<5	1	1	1	1	9	0	0	1	0	0	9	9	0	0	0	0	0	0	1	0	9	0	0	5	0	1	1	0	1	1	0	0	0	0	0	0	0	0	0	0	0
1	3	2010	5-64	0	1	1	1	9	1	0	1	1	0	0	1	0											5	0	0	1	0	1	1	0	0	0	0	0	0	0	0	0	0	0
1	3	2010	5-64	0	1	1	1	9	0	0	1	0	0	0	1	0											10	0	0	1	0	0	1	0	0	0	0	0	0	0	0	0	0	0
1	3	2010	<5	1	1	1	1	9	1	1	1	1	0	0	1	0	1	0	0	0	0	1	1	9	1	0	4	1	1	1	1	1	1	0	0	0	0	0	0	0	0	0	0	0
1	3	2010	<5	1	1	1	1	9	1	0	1	1	0	9	1	0	0	0	0	0	0	0	0	9	0	0	10	0	0	1	0	0	1	0	0	0	0	0	0	0	0	0	0	0
1	3	2010	5-64	1	1	1	0	9	1	1	1	1	0	0	0	1											7	1	0	0	0	1	1	0	0	0	0	0	0	0	0	0	0	0
1	3	2010	5-64	0	1	1	0	9	1	1	1	1	0	0	0	1											4	1	0	0	0	1	1	0	0	0	0	0	0	0	0	0	0	0
1	3	2010	5-64	0	1	1	0	9	1	1	1	1	0	0	0	1											10	1	0	0	0	0	1	0	0	0	0	0	0	0	0	0	0	0
1	3	2010	5-64	0	1	1	0	9	1	1	1	1	0	0	0	1											15	1	0	0	0	0	0	0	0	0	0	0	0	0	0	0	0	0
1	3	2010	5-64	1	1	1	0	9	1	1	1	1	0	0	0	1											10	1	0	0	0	0	1	0	0	0	0	0	0	0	0	0	0	0
1	3	2010	<5	1	1	1	0	9	1	1	1	1	0	9	9	1	1	0	0	0	0	0	0	9	1	0	2	1	1	0	0	1	1	0	0	0	0	0	0	0	0	0	0	0
1	3	2010	<5	1	1	1	1	9	1	1	1	1	0	9	9	1	1	0	0	0	0	0	0	9	1	0	15	1	1	1	1	0	0	0	0	0	0	0	0	0	0	0	0	0
1	3	2010	<5	1	1	1	1	9	1	1	1	1	0	9	9	1	1	0	0	0	0	0	0	9	1	0	2	1	1	1	1	1	1	0	0	0	0	0	0	0	0	0	0	0
1	3	2010	<5	1	1	1	0	9	1	1	1	1	0	9	9	0	1	0	0	0	0	1	1	9	1	0	30	1	1	0	0	0	0	0	0	0	0	0	0	0	0	0	0	0
1	3	2010	5-64	0	1	1	1	9	0	0	0	0	0	0	1	0											3	0	0	0	0	0	0	0	0	0	0	0	0	0	0	0	0	0
1	3	2010	5-64	0	1	1	0	9	1	0	1	1	1	0	0	0											7	0	0	0	0	1	1	0	0	0	0	0	0	0	0	1	0	0
1	3	2010	5-64	1	1	1	0	9	0	0	1	1	0	0	0	1											5	0	0	0	0	1	1	0	0	0	0	0	0	0	0	0	0	0
1	3	2010	<5	1	1	1	0	9	1	1	1	1	0	0	0	1	1	0	0	0	0	0	0	0	0	0	4	1	0	0	0	1	1	0	0	0	0	0	0	0	0	0	0	0
1	3	2010	<5	0	1	1	1	1	1	1	1	0	0	9	9	1	1	0	0	0	0	1	1	9	1	0	4	1	1	1	1	1	1	0	0	0	0	0	0	0	0	0	0	0
1	3	2010	5-64	0	1	1	1	9	1	0	1	1	0	0	1	0											8	0	0	1	0	0	1	1	0	0	0	1	0	0	0	0	0	0
1	3	2010	<5	0	1	1	1	9	1	0	1	1	0	9	9	0	0	0	0	0	0	1	0	9	0	0	6	0	1	1	0	1	1	0	0	0	0	0	0	0	0	0	0	0
1	3	2010	<5	1	1	1	1	9	1	0	1	1	0	9	9	0	0	0	0	0	0	0	0	9	0	0	4	0	0	1	0	1	1	0	0	0	0	0	0	0	0	0	0	0
1	3	2010	5-64	1	0	1	0	9	1	0	1	1	0	1	0	1											6	0	0	0	0	1	1	0	0	0	0	0	0	0	0	1	0	0
1	3	2010	5-64	1	1	1	0	9	0	0	1	1	0	1	0	0											7	0	0	0	0	1	1	0	0	0	0	0	0	0	0	0	0	0
1	3	2010	65+	1	1	1	0	9	0	0	1	1	0	1	0	0											7	0	0	0	0	1	1	0	0	0	0	0	0	0	0	0	0	0
1	3	2010	65+	1	1	1	0	9	0	0	1	1	0	1	0	1											7	0	0	0	0	1	1	0	0	0	0	0	0	0	0	0	0	0
1	3	2010	5-64	0	1	1	0	9	0	0	1	1	0	1	0	1											10	0	0	0	0	0	1	0	0	0	0	0	0	0	0	0	0	0
1	3	2010	5-64	1	1	1	0	9	0	0	1	1	0	0	0	0											21	0	0	0	0	0	0	0	0	0	0	0	0	0	0	0	0	1
1	3	2010	5-64		0	1	0	9	1	0	1	1	0	1	0	1												0	0	0	0	0	0	0		0	0	0	0	0	0	0	0	0
1	3	2010	<5	1	1	1	0	9	0	0	1	1	0	9	1	0	0	0	0	0	0	0	0	9	0	0	5	0	0	0	0	1	1	0	0	0	0	0	0	0	0	0	0	0
1	3	2010	<5	0	1	1	1	9	0	0	1	0	0	9	1	0	0	0	0	0	0	0	0	9	0	0	4	0	0	1	0	1	1	0	0	0	0	0	0	0	0	0	0	0
1	3	2010	<5	1	1	1	1	9	0	0	0	0	0	9	1	0	0	0	0	0	0	0	0	9	0	0	3	0	0	0	0	0	0	0	0	0	0	0	0	0	0	0	0	0
1	3	2010	5-64	0	1	1	0	9	1	1	1	1	0	0	0	1											10	1	0	0	0	0	1	0	0	0	0	0	0	0	0	0	0	0
1	3	2010	5-64	1	1	1	0	9	1	1	1	1	0	0	0	1											7	1	0	0	0	1	1	0	0	0	0	0	0	0	0	0	0	0
1	3	2010	65+	0	1	1	0	9	1	1	1	1	0	0	0	1											10	1	0	0	0	0	1	0	0	0	0	0	0	0	0	0	0	0
1	3	2010	<5	0	1	1	1	9	1	1	1	0	0	9	9	1	1	0	0	0	0	1	1	9	1	0	3	1	1	1	1	1	1	0	0	0	0	0	0	0	0	0	0	0
1	3	2010	<5	1	1	1	1	9	0	0	1	0	0	9	9	0	1	0	0	0	0	1	0	9	0	0	4	0	1	1	1	1	1	0	0	0	0	0	0	0	0	0	0	0
1	3	2010	<5	0	1	1	1	9	1	1	1	0	0	9	9	1	1	1	0	0	0	1	1	9	1	0	4	1	1	1	1	1	1	0	0	0	0	0	0	0	0	0	0	0
1	3	2010	5-64	0	1	1	0	9	1	1	1	1	0	0	0	1											5	1	0	0	0	1	1	0	1	0	0	0	0	0	0	0	0	1
1	3	2010	5-64	0	1	1	0	0	1	0	1	1	0	1	0	1											1	0	0	0	0	1	1	0	0	0	0	0	0	0	0	0	0	0
1	3	2010	<5	0	1	0	1	9	1	1	1	1	0	9	9	1	1	0	0	0	0	0	0	9	1	0	4	1	1	1	1	1	1	0	0	0	0	0	0	0	0	0	0	0
1	3	2010	<5	0	1	0	0	9	1	1	1	1	0	9	9	1	1	0	0	0	0	0	0	9	1	0	2	1	1	0	0	0	0	0	0	0	0	0	0	0	0	0	0	0
1	3	2010	<5	0	1	1	1	9	1	0	1	1	0	9	9	0	0	0	0	0	0	1	0	9	0	0	6	0	1	1	0	1	1	0	0	0	0	0	0	0	0	0	0	0
1	3	2010	<5	1	1	1	1	9	0	0	1	0	0	9	9	0	0	0	0	0	0	1	0	9	0	0	2	0	1	1	0	1	1	0	0	0	0	0	0	0	0	0	0	0
1	3	2010	<5	0	1	1	1	9	1	0	1	0	0	9	9	0	0	0	0	0	0	1	0	9	0	0	7	0	1	1	0	1	1	0	0	0	0	0	0	0	0	0	0	0
1	3	2010	5-64	0	1	1	0	9	1	1	1	1	0	0	0	1											6	1	0	0	0	1	1	0	0	0	0	0	0	0	0	0	0	0
1	3	2010	<5	0	1	1	1	9	1	1	1	0	0	9	9	1	1	0	0	0	0	1	1	9	1	0	3	1	1	1	1	1	1	0	0	0	0	0	0	0	0	0	0	0
1	3	2010	5-64	0	1	0	1	9	1	0	1	1	0	0	0	0											3	0	0	1	0	1	1	0	0	0	0	0	0	0	0	0	0	1
1	3	2010	<5	0	1	1	1	9	1	0	1	1	0	9	9	0	0	0	0	0	0	1	0	9	0	0	4	0	1	1	0	1	1	0	0	0	0	0	0	0	0	0	0	0
1	3	2010	65+	1	1	1	1	9	0	0	1	0	0	0	1	0											6	0	0	1	0	1	1	0	0	0	0	0	0	0	0	0	0	0
1	3	2010	<5	1	1	1	1	9	0	0	1	0	0	9	9	0	0	0	0	0	0	0	0	9	0	0	4	0	0	1	0	1	1	0	0	0	0	0	0	0	0	0	0	0
1	3	2010	65+	0	1	1	0	9	1	1	1	1	0	0	0	1											7	1	0	0	0	1	1	0	1	0	0	0	0	0	0	1	0	1
1	3	2010	5-64	1	1	1	0	9	1	0	1	1	0	0	0	0											15	0	0	0	0	0	0	0	0	0	0	0	0	0	0	1	0	0
1	3	2010	<5	0	1	1	1	9	1	1	1	1	0	9	9	1	1	0	0	0	0	0	0	9	1	0	5	1	1	1	1	1	1	0	0	0	0	0	0	0	0	0	0	0
1	3	2010	<5	0	1	1	0	9	1	1	1	1	0	9	9	1	1	0	0	0	0	0	0	9	1	0	1	1	1	0	0	1	1	0	0	0	0	0	0	0	0	0	0	0
1	3	2010	<5	0	1	1	0	9	1	1	1	1	0	9	9	1	1	0	0	0	0	1	1	9	1	0	6	1	1	0	0	1	1	0	0	0	0	0	0	0	0	0	0	0
1	3	2010	<5	0	1	1	0	9	1	1	1	1	0	9	9	1	1	0	0	0	0	1	1	9	1	0	7	1	1	0	0	1	1	0	0	0	0	0	0	0	0	0	0	0
1	3	2010	<5	0	1	1	1	9	0	0	1	1	0	9	9	0	0	0	0	0	0	1	0	9	0	0	4	0	1	1	0	1	1	0	0	0	0	0	0	0	0	0	0	0
1	3	2010	<5	1	1	1	1	9	0	0	1	0	0	9	9	0	0	0	0	0	1	0	0	9	0	0	2	0	1	1	0	1	1	0	0	0	0	0	0	0	0	0	0	0
1	3	2010	<5	1	1	1	1	9	1	0	1	1	0	9	9	0	0	0	0	0	0	1	0	9	0	0	10	0	1	1	0	0	1	0	0	0	0	0	0	0	0	0	0	0
1	3	2010	5-64	0	1	1	1	9	1	0	1	0	0	0	1	0											7	0	0	1	0	1	1	0	0	0	0	0	0	0	0	0	0	0
1	3	2010	<5	0	1	1	1	9	0	0	1	1	0	9	9	0	0	0	0	0	0	0	0	9	0	0	7	0	0	1	0	1	1	0	0	0	0	0	0	0	0	0	0	0
1	3	2010	65+	1	1	1	0	9	1	1	1	1	0	0	0	1											5	1	0	0	0	1	1	0	0	0	0	0	0	0	0	0	0	0
1	3	2010	5-64	0	1	1	0	9	1	1	1	1	0	0	0	1											2	1	0	0	0	1	1	0	0	0	0	0	0	0	0	0	0	0
1	3	2010	5-64	0	1	1	0	9	1	1	1	1	0	0	0	1											10	1	0	0	0	0	1	0	0	0	0	0	0	0	0	0	0	0
1	3	2010	<5	0	1	1	1	9	0	0	1	1	0	9	9	0	0	0	0	0	0	0	0	9	0	0	5	0	0	1	0	1	1	0	0	0	0	0	0	0	0	0	0	0
1	3	2010	<5	1	1	1	1	9	0	0	1	1	0	9	9	0	0	0	0	0	0	1	0	9	0	0	6	0	1	1	0	1	1	0	0	0	0	0	0	0	0	0	0	0
1	3	2010	5-64	0	1	1	1	9	0	0	1	0	0	0	1	0											7	0	0	1	0	1	1	0	0	0	0	0	0	0	0	0	0	0
1	3	2010	5-64	0	1	1	1	9	1	0	1	1	0	1	0	0											14	0	0	1	0	0	0	0	0	0	0	0	0	0	0	0	0	0
1	3	2010	5-64	1	1	1	1	9	0	0	1	0	0	0	1	0											3	0	0	1	0	1	1	1	0	0	0	1	0	0	0	0	0	0
1	3	2010	<5	1	1	1	0	9	0	0	1	0	0	9	1	0	0	0	0	0	1	0	0	9	0	0	4	0	1	0	0	1	1	0	0	0	0	0	0	0	0	0	0	0
1	3	2010	5-64	1	1	1	1	9	1	0	1	1	0	0	1	0											7	0	0	1	0	1	1	0	0	0	0	0	0	0	0	0	1	0
1	3	2010	5-64	0	1	1	0	9	1	0	1	1	0	1	0	1											7	0	0	0	0	1	1	0	0	0	0	0	0	0	0	0	0	0
1	3	2010	5-64	0	1	1	0	9	1	1	1	1	0	0	0	1											2	1	0	0	0	1	1	0	0	0	0	0	0	0	0	0	0	0
1	3	2010	5-64	0	1	1	1	9	1	0	1	0	0	0	1	0											10	0	0	1	0	0	1	0	0	0	0	0	0	0	0	0	0	0
1	3	2010	<5	0	1	1	1	9	1	1	1	1	0	9	9	0	1	0	0	0	1	0	1	9	1	0	5	1	1	1	1	1	1	0	0	0	0	0	0	0	0	0	0	0
1	3	2010	<5	0	1	1	0	9	0	0	1	0	0	9	1	0	0	0	0	0	0	0	0	9	0	0	4	0	0	0	0	1	1	0	0	0	0	0	0	0	0	0	0	0
1	3	2010	5-64	1	1	1	1	9	1	0	1	0	0	0	1	0											10	0	0	1	0	0	1	0	0	0	0	0	0	0	0	0	0	0
1	3	2010	5-64	1	1	1	1	9	0	0	1	1	0	0	1	0											4	0	0	1	0	1	1	0	0	0	0	0	0	0	0	0	0	0
1	3	2010	5-64	1	1	1	0	9	1	1	1	1	0	0	0	1											5	1	0	0	0	1	1	0	0	0	0	0	0	0	0	0	0	0
1	3	2010	65+	0	1	1	0	9	1	1	1	1	0	0	1	1											3	1	0	0	0	1	1	0	1	0	0	0	0	0	0	1	0	0
1	3	2010	<5	1	1	1	1	9	1	1	1	0	0	9	9	1	1	0	0	0	0	1	1	9	1	0	2	1	1	1	1	1	1	0	0	0	0	0	0	0	0	0	0	0
1	3	2010	65+	0	1	1	0	0	1	1	1	1	0	0	0	1											3	1	0	0	0	1	1	0	0	0	0	0	0	0	0	0	0	0
1	3	2010	<5	0	1	1	0	9	1	0	1	0	0	9	9	0	0	0	0	0	0	0	0	9	0	0	3	0	0	1	0	1	1	0	0	0	0	0	0	0	0	0	0	0
1	3	2010	<5	1	1	1	1	9	1	0	1	1	0	9	9	0	0	0	0	0	0	0	0	9	0	0	2	0	0	1	0	1	1	0	0	0	0	0	0	0	0	0	0	0
1	3	2010	5-64	1	1	1	1	9	0	0	1	1	0	0	1	0											7	0	0	1	0	1	1	0	0	0	0	0	0	0	0	0	0	0
1	3	2010	<5	0	1	1	1	9	0	0	1	1	0	9	9	0	0	0	0	0	0	1	0	9	0	0	6	0	1	1	0	1	1	0	0	0	0	0	0	0	0	0	0	0
1	3	2010	5-64	1	1	1	0	9	0	0	1	0	0	0	1	0											4	0	0	0	0	1	1	0	0	0	0	0	0	0	0	0	0	0
1	3	2010	5-64	1	1	1	1	9	1	0	1	1	0	0	1	1											7	0	0	1	1	1	1	0	0	0	0	0	0	0	0	0	1	0
1	3	2010	5-64	0	1	1	1	9	1	0	1	0	0	0	1	0											6	0	0	1	0	1	1	0	0	0	0	0	0	0	0	0	0	0
1	3	2010	5-64	0	1	1	1	9	0	0	1	1	0	0	0	0											8	0	0	1	0	0	1	0	0	0	0	0	0	0	0	0	0	0
1	3	2010	<5	0	1	0	1	9	1	1	1	1	0	9	9	1	1	0	0	0	0	0	0	9	1	0	1	1	1	1	1	1	1	0	0	0	0	0	0	0	0	0	0	0
1	3	2010	<5	0	1	1	1	9	1	1	1	1	0	9	9	1	1	0	0	0	0	0	0	9	1	0	4	1	1	1	1	1	1	0	0	0	0	0	0	0	0	0	0	0
1	3	2010	65+	0	1	1	1	9	1	1	1	1	0	1	0	1											6	1	0	1	1	1	1	0	0	0	0	0	0	0	0	0	0	0
1	3	2010	<5	0	1	1	0	9	1	1	1	1	0	9	9	1	1	0	0	0	0	0	0	9	1	0	2	1	1	0	0	1	1	0	0	0	0	0	0	0	0	0	0	0
1	3	2010	<5	0	1	1	1	9	1	0	1	1	0	9	9	0	0	0	0	0	0	0	0	9	0	0	2	0	0	1	0	1	1	0	0	0	0	0	0	0	0	0	1	0
1	3	2010	<5	0	1	1	1	9	0	0	1	0	0	9	9	0	0	0	0	0	0	0	0	9	0	0	10	0	0	1	0	0	1	0	0	0	0	0	0	0	0	0	0	0
1	3	2010	<5	0	1	1	1	9	1	1	1	1	0	9	9	0	1	0	0	0	0	1	1	9	1	0	5	1	1	1	1	1	1	0	0	0	0	0	0	0	0	0	0	0
1	3	2010	<5	1	1	1	1	9	1	0	1	1	0	9	9	0	0	0	0	0	0	0	0	9	0	0	6	0	0	1	0	1	1	0	0	0	0	0	0	0	0	0	0	0
1	3	2010	65+	0	1	1	1	9	1	1	1	1	0	0	0	0											5	1	0	1	0	1	1	0	0	0	0	0	0	0	0	0	0	1
1	3	2010	5-64	1	1	1	0	9	0	1	1	1	0	0	0	1											7	1	0	0	0	1	1	1	0	0	0	1	0	0	0	0	0	0
1	3	2010	5-64	0	1	1	0	9	0	1	1	1	0	0	0	1											7	1	0	0	0	1	1	0	0	0	0	0	0	0	0	0	0	0
1	3	2010	65+	1	1	1	0	9	1	0	1	1	0	0	0	0											30	0	0	0	0	0	0	0	1	0	0	0	0	0	0	1	0	0
1	3	2010	<5	1	1	1	0	9	1	1	1	0	0	0	0	1	1	0	0	0	0	1	1	9	1	0	1	1	1	0	0	1	1	0	0	0	0	0	0	0	0	0	0	0
1	3	2010	<5	0	1	1	0	9	1	1	1	0	0	9	9	1	1	0	0	0	0	1	1	9	1	0	7	1	1	0	0	1	1	0	0	0	0	0	0	0	0	0	0	0
1	3	2010	<5	0	1	1	0	0	1	1	1	0	0	9	9	1	1	0	0	0	0	1	1	9	1	0	5	1	1	0	0	1	1	0	0	0	0	0	0	0	0	0	0	0
1	3	2010	5-64	1	1	1	1	9	1	0	1	1	0	0	1	0											15	0	0	1	0	0	0	0	0	0	0	0	0	0	0	0	0	1
1	3	2010	5-64	1	1	1	0	9	1	1	1	1	0	0	0	1											15	1	0	0	0	0	0	0	0	0	0	0	0	0	0	1	0	0
1	3	2010	<5	0	0	1	0	9	1	1	1	1	0	9	9	1	1	0	0	0	0	0	0	9	1	0	2	1	1	0	0	1	1	0	0	0	0	0	0	0	0	0	0	0
1	3	2010	<5	1	1	1	0	9	1	1	1	1	0	9	9	1	1	0	0	0	0	0	0	9	1	0	6	1	1	0	0	1	1	0	0	0	0	0	0	0	0	0	0	0
1	3	2010	5-64	0	1	1	1	9	0	0	1	0	0	0	1	0											7	0	0	1	0	1	1	0	0	0	0	0	0	0	0	0	0	0
1	3	2010	5-64	0	1	1	1	9	0	0	1	1	0	0	1	0											7	0	0	1	0	1	1	0	0	0	0	0	0	0	0	0	0	0
1	3	2010	65+	1	1	1	1	9	0	0	1	1	0	0	1	0											20	0	0	1	0	0	0	0	0	0	0	0	0	0	0	0	0	0
1	3	2010	65+	1	1	1	1	9	0	0	1	1	0	0	1	0											5	0	0	1	0	1	1	0	0	0	0	0	0	0	0	1	0	0
1	4	2010	5-64	0	1	1	0	9	1	1	1	1	0	1	0	1											3	1	0	0	0	1	1	0	0	0	0	0	0	0	0	0	0	0
1	4	2010	5-64	0	1	1	0	9	1	1	1	1	0	0	0	1											4	1	0	0	0	1	1	0	0	0	0	0	0	0	0	0	0	0
1	4	2010	5-64	0	0	1	0	9	0	0	1	1	1	1	0	1											20	0	0	0	0	0	0	0	0	0	0	0	0	0	0	0	0	0
1	4	2010	5-64	0	1	1	1	9	0	0	0	0	0	0	1	0											10	0	0	0	0	0	0	0	0	0	0	0	0	0	0	0	0	0
1	4	2010	5-64	0	1	1	1	9	1	0	1	0	0	0	1	0											3	0	0	1	0	1	1	0	0	0	0	0	0	0	0	0	0	0
1	4	2010	<5	0	1	1	1	9	1	0	1	0	0	0	1	0	0	0	0	1	1	0	0	9	0	0	2	0	1	1	0	1	1	0	0	0	0	0	0	0	0	0	0	0
1	4	2010	5-64	0	1	1	1	9	1	0	1	1	0	0	1	0											5	0	0	1	0	1	1	0	0	0	0	0	0	0	0	0	0	0
1	4	2010	5-64	1	1	1	1	9	1	0	1	0	0	0	1	0											2	0	0	1	0	1	1	0	0	0	0	0	0	0	0	0	0	0
1	4	2010	5-64		0	1	0	9	1	1	1	1	0	0	0	1												1	0	0	0	0	0	0		0	0	0	0	0	0	0	0	0
1	4	2010	5-64	1	1	1	0	9	1	1	1	1	0	0	0	1											6	1	0	0	0	1	1	0	0	0	0	0	0	0	0	0	0	0
1	4	2010	5-64	1	1	1	0	9	1	1	1	1	0	0	0	1											3	1	0	0	0	1	1	0	0	0	0	0	0	0	0	1	0	0
1	4	2010	5-64	1	1	1	0	9	1	1	1	1	0	0	0	1											20	1	0	0	0	0	0	0	0	0	0	0	0	0	0	0	0	0
1	4	2010	<5	1	1	1	1	9	1	0	1	1	0	9	9	0	0	0	0	0	0	0	0	9	0	0	3	0	0	1	0	1	1	0	0	0	0	0	0	0	0	0	0	0
1	4	2010	5-64	0	1	1	1	9	0	0	1	0	0	0	1	0											4	0	0	1	0	1	1	0	0	0	0	0	0	0	0	0	0	0
1	4	2010	5-64	0	1	1	1	9	0	0	1	0	0	0	1	0											3	0	0	1	0	1	1	0	0	0	0	0	0	0	0	0	0	0
1	4	2010	5-64	0	1	1	0	9	1	0	1	0	0	0	1	0											4	0	0	0	0	1	1	0	0	0	0	0	0	0	0	0	0	0
1	4	2010	5-64	0	1	1	1	9	1	0	1	0	0	0	1	0											9	0	0	1	0	0	1	1	0	0	0	1	0	0	0	0	0	0
1	4	2010	5-64	0	1	1	1	9	0	0	1	0	0	0	1	0											4	0	0	1	0	1	1	0	0	0	0	0	0	0	0	0	0	0
1	4	2010	5-64	1	1	1	1	9	0	0	1	0	0	0	1	0											6	0	0	1	0	1	1	0	0	0	0	0	0	0	0	0	0	0
1	4	2010	<5	1	1	1	1	9	1	1	1	1	0	9	9	1	1	0	0	0	0	0	1	9	1	0	2	1	1	1	1	1	1	0	0	0	0	0	0	0	0	0	0	0
1	4	2010	<5	1	1	1	1	9	1	1	1	1	0	9	9	1	1	0	0	0	0	0	0	9	0	0	3	1	0	1	1	1	1	0	0	0	0	0	0	0	0	0	0	0
1	4	2010	5-64	0	1	1	1	9	1	1	1	1	0	0	0	1											3	1	0	1	1	1	1	0	0	0	0	0	0	0	0	0	0	0
1	4	2010	5-64	0	1	1	1	9	0	0	1	0	0	0	1	0											5	0	0	1	0	1	1	0	0	0	0	0	0	0	0	0	0	0
1	4	2010	<5	1	1	1	1	9	1	1	1	0	0	9	9	0	0	0	0	0	0	0	0	9	0	0	2	1	0	1	0	1	1	0	0	0	0	0	0	0	0	0	0	0
1	4	2010	5-64	1	1	1	0	9	1	1	1	1	0	0	0	1											8	1	0	0	0	0	1	0	0	0	0	0	0	0	0	0	0	0
1	4	2010	5-64	1	1	1	0	9	1	1	1	1	0	0	0	1											5	1	0	0	0	1	1	0	0	0	0	0	0	0	0	0	0	0
1	4	2010	5-64	0	1	1	0	9	1	1	1	1	0	0	0	1											7	1	0	0	0	1	1	0	0	0	0	0	0	0	0	0	0	0
1	4	2010	<5	0	1	1	1	9	1	1	1	0	0	9	9	1	1	0	0	0	0	1	1	9	1	0	2	1	1	1	1	1	1	0	0	0	0	0	0	0	0	0	0	0
1	4	2010	<5	1	0	1	1	9	1	1	1	0	0	9	9	1	1	1	0	0	1	1	1	9	1	0	2	1	1	1	1	1	1	0	0	0	0	0	0	0	0	0	0	0
1	4	2010	<5	1	1	1	1	9	1	0	1	1	0	9	9	0	0	0	0	0	0	0	0	9	0	0	5	0	0	1	0	1	1	0	0	0	0	0	0	0	0	0	0	0
1	4	2010	<5	1	1	1	1	9	1	0	1	1	0	9	9	0	0	0	0	0	0	0	0	9	0	0	9	0	0	1	0	0	1	0	0	0	0	0	0	0	0	0	0	0
1	4	2010	5-64	0	1	1	1	9	0	0	1	0	0	0	1	0											2	0	0	1	0	1	1	0	0	0	0	0	0	0	0	0	0	0
1	4	2010	<5	1	1	1	1	9	1	1	1	1	0	0	1	0	1	0	0	0	0	0	1	9	0	0	1	1	1	1	1	1	1	0	0	0	0	0	0	0	0	0	1	0
1	4	2010	5-64	0	1	1	1	9	0	0	1	0	0	0	1	0											3	0	0	1	0	1	1	0	0	0	0	0	0	0	0	0	0	0
1	4	2010	5-64	0	1	1	1	9	0	0	1	0	0	0	1	0											7	0	0	1	0	1	1	0	0	0	0	0	0	0	0	0	0	0
1	4	2010	5-64	0	1	1	1	9	0	0	0	0	0	0	1	0											10	0	0	0	0	0	0	0	0	0	0	0	0	0	0	0	0	0
1	4	2010	5-64	1	1	1	0	9	1	1	1	1	0	0	0	1											5	1	0	0	0	1	1	0	0	0	0	0	0	0	0	0	0	0
1	4	2010	5-64	1	1	1	0	9	1	1	1	1	1	0	0	1											7	1	0	0	0	1	1	0	0	0	0	0	0	0	0	0	0	0
1	4	2010	<5	0	0	1	0	9	1	1	1	1	0	9	9	1	1	0	0	0	0	0	0	9	1	0	6	1	1	0	0	1	1	0	0	0	0	0	0	0	0	0	0	0
1	4	2010	<5	0	1	1	1	9	1	1	1	1	0	9	9	1	1	0	0	0	0	1	1	9	1	0	2	1	1	1	1	1	1	0	0	0	0	0	0	0	0	0	0	0
1	4	2010	<5	0	1	1	0	9	1	1	1	1	0	9	9	1	1	0	0	0	0	0	0	9	1	1	2	1	1	0	0	1	1	0	0	0	0	0	0	0	0	0	0	0
1	4	2010	5-64	1	1	1	1	9	0	0	1	1	0	0	1	0											10	0	0	1	0	0	1	0	0	0	0	0	0	0	0	0	0	0
1	4	2010	5-64	1	1	1	0	9	0	0	1	1	0	1	1	1											4	0	0	0	0	1	1	0	0	0	0	0	0	0	0	1	0	0
1	4	2010	<5	0	1	1	0	0	1	1	1	0	0	9	9	1	1	0	0	0	0	0	1	9	1	0	7	1	1	0	0	1	1	0	0	0	0	0	0	0	0	0	0	0
1	4	2010	<5	0	1	1	0	9	1	1	1	0	0	9	9	1	1	0	0	0	0	1	1	9	1	0	3	1	1	0	0	1	1	0	0	0	0	0	0	0	0	0	0	0
1	4	2010	<5	1	1	1	1	9	1	0	1	1	0	9	9	0	0	0	0	0	0	1	0	9	0	0	15	0	1	1	0	0	0	0	0	0	0	0	0	0	0	0	0	0
1	4	2010	<5	0	1	1	1	9	1	0	1	1	0	9	9	0	0	0	0	0	0	0	0	9	0	0	15	0	0	1	0	0	0	0	0	0	0	0	0	0	0	0	0	0
1	4	2010	<5	0	1	1	1	9	0	0	1	1	0	9	9	0	0	0	0	0	0	0	0	9	0	0	4	0	0	1	0	1	1	0	0	0	0	0	0	0	0	0	0	0
1	4	2010	<5	0	1	1	1	9	1	0	1	1	0	9	9	0	0	0	0	0	0	0	0	9	0	0	15	0	0	1	0	0	0	0	0	0	0	0	0	0	0	0	0	0
1	4	2010	5-64	0	1	1	0	9	1	0	1	0	0	1	1	0											3	0	0	0	0	1	1	0	0	0	0	0	0	0	0	0	0	0
1	4	2010	5-64	0	1	1	1	9	0	0	0	0	0	0	1	0											2	0	0	0	0	0	0	0	0	0	0	0	0	0	0	0	0	0
1	4	2010	5-64	1	1	1	0	9	1	1	1	1	0	0	0	1											7	1	0	0	0	1	1	0	0	0	0	0	0	0	0	1	0	0
1	4	2010	65+	0	1	1	0	9	1	1	1	1	0	0	0	1											10	1	0	0	0	0	1	1	0	0	0	1	0	0	0	0	0	0
1	4	2010	<5	0	1	1	1	9	1	1	1	1	0	9	9	1	1	0	0	0	0	0	0	9	1	0	7	1	1	1	1	1	1	0	0	0	0	0	0	0	0	0	0	0
1	4	2010	<5	0	1	1	1	9	1	1	1	1	0	9	9	1	1	0	0	0	0	0	0	9	1	0	3	1	1	1	1	1	1	0	0	0	0	0	0	0	0	0	0	0
1	4	2010	<5	0	1	1	0	9	1	1	1	1	0	9	9	1	1	0	0	0	0	0	0	9	1	0	1	1	1	0	0	1	1	0	0	0	0	0	0	0	0	0	0	0
1	4	2010	5-64	0	1	1	1	9	0	0	0	0	0	0	1	0											3	0	0	0	0	0	0	0	0	0	0	0	0	0	0	0	0	0
1	4	2010	<5	1	1	1	1	9	1	0	1	1	0	9	9	1	0	0	0	0	0	1	0	9	0	0	4	0	1	1	1	1	1	0	0	0	0	0	0	0	0	0	0	0
1	4	2010	5-64	1	1	1	1	9	0	0	1	0	0	0	1	0											6	0	0	1	0	1	1	0	0	0	0	0	0	0	0	0	0	0
1	4	2010	<5	0	1	1	1	9	1	1	1	1	0	9	9	1	1	0	0	0	0	1	1	9	0	0	6	1	1	1	1	1	1	0	0	0	0	0	0	0	0	0	0	0
1	4	2010	5-64	1	1	1	0	9	1	1	1	1	0	1	0	1											15	1	0	0	0	0	0	0	0	0	0	0	0	0	0	0	0	0
1	4	2010	<5	0	0	1	0	9	1	1	1	0	0	9	9	1	1	0	0	0	0	1	1	9	1	0	1	1	1	0	0	1	1	0	0	0	0	0	0	0	0	0	0	0
1	4	2010	<5	1	1	1	0	9	1	1	1	0	0	9	9	1	1	0	0	0	0	1	1	9	1	0	10	1	1	0	0	0	1	0	0	0	0	0	0	0	0	0	0	0
1	4	2010	<5	0	1	1	1	9	1	0	1	1	0	9	9	0	0	0	0	0	0	0	0	9	0	0	3	0	0	1	0	1	1	0	0	0	0	0	0	0	0	0	0	0
1	4	2010	<5	1	1	1	1	9	0	0	0	0	0	9	1	0	0	0	0	0	0	0	0	9	0	0	6	0	0	0	0	0	0	0	0	0	0	0	0	0	0	0	0	0
1	4	2010	<5	0	1	1	1	9	1	1	1	1	0	9	9	0	1	0	0	0	0	1	1	9	1	0	3	1	1	1	1	1	1	0	0	0	0	0	0	0	0	0	0	0
1	4	2010	5-64	0	1	1	1	9	0	0	1	0	0	0	1	0											5	0	0	1	0	1	1	0	0	0	0	0	0	0	0	0	0	0
1	4	2010	5-64	0	1	1	1	9	0	0	1	0	0	0	1	0											3	0	0	1	0	1	1	0	0	0	0	0	0	0	0	0	0	0
1	4	2010	5-64	0	1	1	1	9	0	0	1	1	0	0	1	0											2	0	0	1	0	1	1	0	0	0	0	0	0	0	0	0	0	1
1	4	2010	<5	0	1	1	1	9	1	0	1	0	0	9	1	0	0	0	0	0	0	0	0	9	0	0	4	0	0	1	0	1	1	0	0	0	0	0	0	0	0	0	0	0
1	4	2010	<5	0	1	1	1	9	0	0	0	0	0	0	1	0	0	0	0	0	0	0	0	9	0	0	6	0	0	0	0	0	0	0	0	0	0	0	0	0	0	0	0	0
1	4	2010	5-64	1	1	1	1	9	0	0	1	0	0	0	1	0											6	0	0	1	0	1	1	0	0	0	0	0	0	0	0	0	0	0
1	4	2010	5-64	1	1	1	1	9	0	0	1	0	0	0	1	0											4	0	0	1	0	1	1	0	0	0	0	0	0	0	0	0	0	0
1	4	2010	5-64	0	1	1	0	9	1	0	1	1	0	1	1	0											7	0	0	0	0	1	1	0	0	0	0	0	0	0	0	0	0	0
1	4	2010	5-64	1	1	1	0	9	1	0	1	1	0	1	1	0											8	0	0	0	0	0	1	0	0	0	0	0	0	0	0	0	0	0
1	4	2010	<5	1	1	0	0	9	1	1	1	0	0	9	9	1	1	0	0	0	0	1	1	9	1	0	6	1	1	0	0	0	0	0	0	0	0	0	0	0	0	0	0	0
1	4	2010	<5	0	1	1	1	9	1	1	1	0	0	9	9	1	1	0	0	0	1	1	1	9	1	0	4	1	1	1	1	1	1	0	0	0	0	0	0	0	0	0	0	0
1	4	2010	<5	0	1	1	1	9	1	1	1	0	0	9	9	1	1	0	0	0	1	1	1	9	1	1	3	1	1	1	1	1	1	0	0	0	0	0	0	0	0	0	0	0
1	4	2010	<5	1	1	1	1	9	0	0	1	1	0	9	9	0	0	0	0	0	0	1	0	9	0	0	3	0	1	1	0	1	1	0	0	0	0	0	0	0	0	0	0	0
1	4	2010	<5	1	1	1	1	9	0	0	0	0	0	9	1	0	0	0	0	0	0	0	0	9	0	0	5	0	0	0	0	0	0	0	0	0	0	0	0	0	0	0	0	0
1	4	2010	5-64	1	1	1	1	9	0	0	1	1	0	0	1	0											4	0	0	1	0	1	1	0	0	0	0	0	0	0	0	0	0	0
1	4	2010	5-64	1	1	1	1	9	0	0	1	0	0	0	1	0											6	0	0	1	0	1	1	0	0	0	0	0	0	0	0	0	0	0
1	4	2010	5-64	1	1	1	0	9	0	0	1	1	1	0	0	1											3	0	0	0	0	1	1	0	0	0	0	0	0	0	0	0	0	0
1	4	2010	5-64	1	1	1	0	9	0	0	1	1	0	1	0	1											14	0	0	0	0	0	0	0	0	0	0	0	0	0	0	1	0	0
1	4	2010	65+	0	1	1	0	9	0	0	1	1	0	1	0	1											7	0	0	0	0	1	1	0	0	0	0	0	0	0	0	0	0	0
1	4	2010	<5	0	1	1	0	9	1	1	1	0	0	9	9	1	1	0	0	0	0	0	1	9	1	0	6	1	1	0	0	1	1	0	0	0	0	0	0	0	0	0	0	0
1	4	2010	<5	1	1	1	0	9	1	1	1	0	0	9	9	1	1	0	0	0	0	1	1	9	1	0	3	1	1	0	0	1	1	0	0	0	0	0	0	0	0	0	0	0
1	4	2010	<5	1	1	1	1	9	1	1	1	0	0	9	9	1	1	0	0	0	0	1	1	9	1	0	6	1	1	1	1	1	1	0	0	0	0	0	0	0	0	0	0	0
1	4	2010	<5	1	1	1	0	9	1	1	1	0	0	9	9	1	1	0	0	0	0	1	1	9	1	0	2	1	1	0	0	1	1	0	0	0	0	0	0	0	0	0	0	0
1	4	2010	5-64	1	1	1	1	9	0	0	0	0	0	0	1	0											5	0	0	0	0	0	0	0	0	0	0	0	0	0	0	0	0	0
1	4	2010	<5	0	1	1	1	9	1	0	1	1	0	9	9	0	0	0	0	0	0	0	0	9	0	0	7	0	0	1	0	1	1	0	0	0	0	0	0	0	0	0	0	0
1	4	2010	<5	0	1	1	1	9	0	0	0	0	0	0	1	0	0	1	0	0	0	0	0	9	0	0	4	0	0	0	0	0	0	0	0	0	0	0	0	0	0	0	0	0
1	4	2010	5-64	1	1	1	0	9	0	0	1	1	0	0	1	1											7	0	0	0	0	1	1	0	0	0	0	0	0	0	0	0	0	0
1	4	2010	5-64	1	1	1	1	1	1	1	1	1	0	0	0	0											6	1	0	1	0	1	1	0	0	0	0	0	0	0	0	0	0	0
1	4	2010	5-64	1	1	1	1	9	0	0	1	0	0	0	1	0											4	0	0	1	0	1	1	0	0	0	0	0	0	0	0	0	0	0
1	4	2010	<5	0	1	1	1	9	1	0	1	1	0	9	9	1	0	0	0	0	0	1	0	9	0	0	6	0	1	1	1	1	1	0	0	0	0	0	0	0	0	0	0	0
1	4	2010	<5	1	1	1	1	9	1	0	1	1	0	9	9	0	0	0	0	0	0	0	0	9	0	0	2	0	0	1	0	1	1	0	0	0	0	0	0	0	0	0	0	0
1	4	2010	5-64	0	1	1	1	9	1	0	1	1	0	1	1	0											5	0	0	1	0	1	1	0	0	0	0	0	0	0	0	0	0	0
1	4	2010	5-64	0	1	1	1	9	0	0	1	0	0	0	1	0											4	0	0	1	0	1	1	0	0	0	0	0	0	0	0	0	0	0
1	4	2010	<5	0	1	1	0	9	1	1	1	0	0	9	9	1	1	1	0	0	0	1	1	1	1	0	2	1	1	0	0	1	1	0	0	0	0	0	0	0	0	0	0	0
1	4	2010	<5	0	1	1	0	9	1	1	1	0	0	9	9	1	1	0	0	0	0	1	1	9	1	0	3	1	1	0	0	1	1	0	0	0	0	0	0	0	0	0	0	0
1	4	2010	5-64	0	1	1	0	9	0	0	1	1	0	0	1	0											3	0	0	0	0	1	1	0	0	0	0	0	0	0	0	0	0	0
1	4	2010	<5	0	1	1	1	9	1	1	1	0	0	9	1	0	1	0	0	0	0	0	1	9	0	0	15	1	1	1	1	0	0	0	0	0	0	0	0	0	0	0	0	0
1	4	2010	5-64	1	1	1	0	9	1	0	0	1	1	0	0	1											3	0	0	0	0	0	0	0	0	0	0	0	0	0	0	0	0	0
1	4	2010	<5	0	1	1	1	9	1	1	1	1	0	9	9	1	1	0	0	0	0	1	1	9	1	0	9	1	1	1	1	0	1	0	0	0	0	0	0	0	0	0	0	0
1	4	2010	5-64	1	1	1	1	0	0	1	1	1	0	0	1	1											3	1	0	1	1	1	1	0	1	0	0	0	0	0	0	1	0	0
1	4	2010	<5	0	1	1	1	9	1	0	1	0	0	9	9	0	0	0	0	0	0	0	0	9	0	0	3	0	0	1	0	1	1	0	0	0	0	0	0	0	0	0	0	0
1	4	2010	<5	1	1	1	0	9	1	1	1	0	0	9	9	1	1	1	1	0	0	1	1	9	1	0	3	1	1	0	0	1	1	0	0	0	0	0	0	0	0	0	0	0
1	4	2010	<5	0	1	1	1	9	0	0	1	0	0	9	9	0	0	0	0	0	0	0	0	9	0	0	5	0	0	1	0	1	1	0	0	0	0	0	0	0	0	0	0	0
1	4	2010	<5	1	1	1	1	9	0	0	1	0	0	9	9	0	0	0	0	0	0	0	0	9	0	0	4	0	0	1	0	1	1	0	0	0	0	0	0	0	0	0	0	0
1	4	2010	<5	0	1	1	1	9	0	0	1	1	0	9	9	1	0	0	0	0	0	1	0	9	0	0	6	0	1	1	1	1	1	0	0	0	0	0	0	0	0	0	0	0
1	4	2010	5-64	1	1	1	1	9	1	0	1	1	0	0	1	0											9	0	0	1	0	0	1	0	0	0	0	0	0	0	0	0	0	0
1	4	2010	<5	0	1	1	1	9	1	0	1	1	0	9	9	0	0	0	0	0	0	0	0	9	0	0	3	0	0	1	0	1	1	0	0	0	0	0	0	0	0	0	0	0
1	4	2010	5-64	1	1	1	1	9	0	0	1	1	0	0	1	0											3	0	0	1	0	1	1	0	0	0	0	0	0	0	0	0	0	0
1	4	2010	65+	0	1	1	0	9	1	1	1	1	0	1	0	1											15	1	0	0	0	0	0	0	0	0	0	0	0	0	0	0	0	0
1	4	2010	<5	0	0	1	0	9	1	1	1	1	0	9	9	1	1	0	0	0	0	0	0	9	1	0	1	1	1	0	0	1	1	0	0	0	0	0	0	0	0	0	0	0
1	4	2010	5-64	1	1	1	1	9	0	0	1	0	0	1	1	0											10	0	0	1	0	0	1	0	0	0	0	0	0	0	0	0	0	0
1	4	2010	5-64	1	1	1	1	9	1	0	1	0	0	1	1	0											7	0	0	1	0	1	1	0	0	0	0	0	0	0	0	0	0	0
1	4	2010	5-64	0	1	1	1	9	1	0	1	0	0	0	1	0											2	0	0	1	0	1	1	0	0	0	0	0	0	0	0	0	0	0
1	4	2010	5-64	0	1	1	0	9	0	0	0	0	0	0	1	0											5	0	0	0	0	0	0	0	0	0	0	0	0	0	0	0	0	0
1	4	2010	5-64	1	1	1	0	9	1	0	1	1	0	1	0	1											5	0	0	0	0	1	1	0	0	0	0	0	0	0	0	1	0	0
1	4	2010	<5	0	1	1	1	9	1	0	1	1	0	9	9	0	0	0	0	0	0	0	0	9	0	0	4	0	0	1	0	1	1	0	0	0	0	0	0	0	0	0	0	0
1	4	2010	5-64	1	1	1	1	9	0	0	1	1	0	0	1	0											5	0	0	1	0	1	1	0	0	0	0	0	0	0	0	0	0	0
1	4	2010	<5	1	1	1	1	9	1	1	1	1	0	9	9	1	1	0	0	1	0	1	0	9	0	0	7	1	1	1	1	1	1	0	0	0	0	0	0	0	0	0	0	0
1	4	2010	5-64	1	0	1	1	9	0	0	1	1	0	0	1	0											3	0	0	1	0	1	1	0	0	0	0	0	0	0	0	0	0	0
1	4	2010	5-64	1	1	1	0	0	0	0	1	0	0	0	1	0											10	0	0	0	0	0	1	0	0	0	0	0	0	0	0	0	0	0
1	4	2010	5-64	1	1	1	1	9	1	0	1	1	0	0	0	1											7	0	0	1	1	1	1	0	0	0	0	0	0	0	0	0	0	0
1	4	2010	<5	0	1	1	1	9	1	1	1	1	0	9	0	1	1	1	0	0	0	0	1	9	1	0	2	1	1	1	1	1	1	0	0	0	0	0	0	0	0	0	0	0
1	4	2010	<5	0	1	1	0	9	0	0	0	0	0	9	1	0	0	0	0	0	0	0	0	9	0	0	4	0	0	0	0	0	0	0	0	0	0	0	0	0	0	0	0	0
1	4	2010	5-64	0	1	1	1	9	0	0	1	0	0	1	1	0											10	0	0	1	0	0	1	0	0	0	0	0	0	0	0	0	0	0
1	4	2010	5-64	0	1	1	0	9	1	0	1	1	0	0	1	0											15	0	0	0	0	0	0	0	0	0	0	0	0	0	0	0	0	0
1	4	2010	5-64	0	1	1	1	9	0	0	1	0	0	0	1	0											2	0	0	1	0	1	1	0	0	0	0	0	0	0	0	0	0	0
1	4	2010	5-64	0	1	1	1	9	0	0	0	0	0	0	1	0											7	0	0	0	0	0	0	0	0	0	0	0	0	0	0	0	0	0
1	4	2010	<5	1	1	1	1	9	1	0	1	0	0	9	0	0	1	0	0	1	0	0	0	9	1	0	2	0	1	1	1	1	1	0	0	0	0	0	0	0	0	0	0	0
1	4	2010	<5	0	1	1	0	9	1	1	1	1	0	9	9	1	1	0	0	0	0	0	1	9	1	1	5	1	1	0	0	1	1	0	0	0	0	0	0	0	0	0	0	0
1	4	2010	<5	1	1	1	0	9	1	1	1	1	0	9	9	1	1	0	0	0	0	0	0	9	1	0	5	1	1	0	0	1	1	0	0	0	0	0	0	0	0	0	0	0
1	4	2010	<5	0	1	1	0	9	1	1	1	1	0	9	9	1	1	0	0	0	0	0	0	9	1	0	6	1	1	0	0	1	1	0	0	0	0	0	0	0	0	0	0	0
1	4	2010	<5	1	1	1	1	9	0	0	1	0	0	9	9	0	0	0	0	0	0	0	0	9	0	0	15	0	0	1	0	0	0	1	0	0	0	1	0	0	0	0	0	0
1	4	2010	<5	0	1	1	1	9	0	0	1	0	0	9	9	0	1	0	0	0	0	1	0	9	0	0	1	0	1	1	1	1	1	0	0	0	0	0	0	0	0	0	0	0
1	4	2010	<5	1	1	1	1	9	1	0	1	1	0	9	9	0	1	0	1	1	1	1	0	9	0	0	7	0	1	1	1	1	1	0	1	0	0	0	0	0	0	0	0	0
1	4	2010	<5	1	1	1	1	9	0	0	1	1	0	9	9	0	0	0	0	0	0	0	0	9	0	0	2	0	0	1	0	1	1	0	0	0	0	0	0	0	0	0	0	0
1	4	2010	5-64	1	1	1	1	9	1	0	1	1	0	0	1	0											7	0	0	1	0	1	1	0	0	0	0	0	0	0	0	0	0	0
1	4	2010	<5	0	1	1	1	9	0	0	0	0	0	0	1	0	0	0	0	0	0	0	0	9	0	0	10	0	0	0	0	0	0	0	0	0	0	0	0	0	0	0	0	0
1	4	2010	65+	0	1	1	0	9	1	0	1	1	1	0	0	1											20	0	0	0	0	0	0	0	0	0	0	0	0	0	0	0	0	0
1	4	2010	5-64	1	1	1	0	0	1	1	1	1	0	1	0	1											2	1	0	0	0	1	1	0	0	0	0	0	0	0	0	0	0	0
1	4	2010	<5	0	1	1	1	9	1	0	1	0	0	9	9	0	0	0	0	0	0	0	0	9	0	0	9	0	0	1	0	0	1	0	0	0	0	0	0	0	0	0	0	0
1	4	2010	65+	1	1	1	1	9	0	0	1	0	0	0	1	0											4	0	0	1	0	1	1	0	0	0	0	0	0	0	0	1	0	0
1	4	2010	5-64	1	1	1	0	9	1	0	1	0	0	1	0	0											9	0	0	0	0	0	1	0	0	0	0	0	0	0	0	0	0	0
1	4	2010	<5	0	1	1	0	9	1	1	1	1	0	9	9	1	1	0	0	0	0	0	0	9	1	0	7	1	1	0	0	1	1	0	0	0	0	0	0	0	0	0	0	0
1	4	2010	5-64	1	1	1	0	9	1	1	1	1	0	0	0	1											1	1	0	0	0	1	1	0	0	0	0	0	0	0	0	0	0	0
1	4	2010	<5	0	1	1	0	9	1	1	1	1	0	9	9	1	1	0	0	0	0	0	0	9	1	0	1	1	1	0	0	1	1	0	0	0	0	0	0	0	0	0	0	0
1	4	2010	5-64	0	1	1	1	9	1	0	1	1	0	0	0	0											4	0	0	1	0	1	1	0	0	0	0	0	0	0	0	0	0	0
1	4	2010	<5	0	1	1	0	9	1	1	1	0	0	9	9	1	1	0	0	0	0	1	1	9	1	0	4	1	1	0	0	1	1	0	1	0	0	0	0	0	0	0	0	0
1	4	2010	<5	0	1	1	1	9	1	0	1	0	0	9	9	0	0	0	0	0	1	0	0	9	0	0	4	0	1	1	0	1	1	0	0	0	0	0	0	0	0	0	0	0
1	4	2010	5-64	0	1	1	0	9	0	0	1	1	0	1	0	1											1	0	0	0	0	1	1	0	0	0	0	0	0	0	0	0	0	0
1	4	2010	5-64	0	1	1	1	9	0	0	1	0	0	0	1	0											5	0	0	1	0	1	1	0	0	0	0	0	0	0	0	0	0	0
1	4	2010	<5	0	1	1	1	9	0	0	1	1	0	9	9	0	0	0	0	0	0	0	0	9	0	0	13	0	0	1	0	0	0	0	0	0	0	0	0	0	0	0	0	0
1	4	2010	5-64	0	1	1	1	9	0	0	1	1	0	0	1	0											4	0	0	1	0	1	1	0	0	0	0	0	0	0	0	0	0	0
1	4	2010	<5	0	0	1	1	9	0	0	1	0	0	9	9	0	0	0	0	1	1	0	0	9	1	0	3	0	1	1	0	1	1	0	0	0	0	0	0	0	0	0	0	0
1	5	2010	5-64	0	1	1	0	9	1	0	1	1	0	1	0	1											3	0	0	0	0	1	1	0	0	0	0	0	0	0	0	1	0	0
1	5	2010	65+	0	1	1	0	9	1	1	0	0	0	1	1	1											5	0	0	0	0	0	0	0	1	1	0	0	0	0	0	0	0	0
1	5	2010	<5	1	1	1	0	9	1	1	1	0	0	9	9	1	1	1	0	0	0	1	1	9	1	0	6	1	1	0	0	1	1	0	0	0	0	0	0	0	0	0	0	0
1	5	2010	<5	0	1	1	1	9	1	1	1	0	0	9	9	1	1	0	0	0	0	1	1	9	1	0	6	1	1	1	1	1	1	0	0	0	0	0	0	0	0	0	0	0
1	5	2010	<5	0	1	1	1	9	1	1	1	0	0	9	9	1	1	1	0	0	0	1	1	9	1	0	2	1	1	1	1	1	1	0	0	0	0	0	0	0	0	0	0	0
1	5	2010	<5	1	1	1	1	9	1	1	1	0	0	9	9	1	1	0	0	0	0	1	1	9	1	0	7	1	1	1	1	1	1	0	0	0	0	0	0	0	0	0	0	0
1	5	2010	5-64	1	1	1	1	9	0	0	1	1	0	0	1	0											2	0	0	1	0	1	1	0	0	0	0	0	0	0	0	0	0	0
1	5	2010	<5	1	1	1	1	9	1	0	1	1	0	9	1	1	1	0	0	0	0	1	0	9	0	0	7	0	1	1	1	1	1	0	0	0	0	0	0	0	0	0	0	0
1	5	2010	<5	1	1	1	1	9	1	1	1	1	0	9	9	1	1	0	0	0	0	1	0	9	0	0	7	1	1	1	1	1	1	0	0	0	0	0	0	0	0	0	0	0
1	5	2010	<5	1	1	1	1	9	1	0	1	1	0	9	9	0	0	0	0	0	0	0	0	9	0	0	4	0	0	1	0	1	1	0	0	0	0	0	0	0	0	0	0	0
1	5	2010	<5	0	1	1	1	9	1	0	1	1	0	9	9	0	0	0	0	0	0	0	0	9	0	0	15	0	0	1	0	0	0	0	0	0	0	0	0	0	0	0	0	0
1	5	2010	5-64	0	1	1	1	9	0	0	1	1	0	0	1	0											4	0	0	1	0	1	1	0	0	0	0	0	0	0	0	0	0	0
1	5	2010	5-64	0	1	1	1	9	1	1	1	1	0	1	1	0											6	1	0	1	0	1	1	0	0	0	0	0	0	0	0	0	1	0
1	5	2010	5-64	0	1	1	0	9	0	0	1	0	0	0	1	0											12	0	0	0	0	0	0	0	0	0	0	0	0	0	0	0	0	0
1	5	2010	<5	0	1	1	0	9	1	1	1	1	0	9	9	1	1	0	0	0	0	0	0	9	1	1	10	1	1	0	0	0	1	0	0	0	0	0	0	0	0	0	0	0
1	5	2010	<5	0	1	1	1	9	1	1	1	1	0	9	9	1	1	0	0	0	0	1	1	9	1	0	4	1	1	1	1	1	1	0	0	0	0	0	0	0	0	0	0	0
1	5	2010	5-64	1	1	1	1	9	0	0	1	0	0	0	1	0											1	0	0	1	0	1	1	0	0	0	0	0	0	0	0	0	0	0
1	5	2010	5-64	1	1	1	1	9	0	0	1	0	0	1	1	0											4	0	0	1	0	1	1	0	0	0	0	0	0	0	0	0	0	0
1	5	2010	5-64	1	1	1	1	9	0	0	1	0	0	0	1	0											4	0	0	1	0	1	1	0	0	0	0	0	0	0	0	0	0	0
1	5	2010	5-64	1	1	1	1	9	0	0	1	0	0	0	1	0											5	0	0	1	0	1	1	0	0	0	0	0	0	0	0	0	0	0
1	5	2010	5-64	0	1	1	1	9	0	0	1	1	0	0	1	0											10	0	0	1	0	0	1	0	1	0	0	0	0	0	0	0	0	0
1	5	2010	5-64	0	1	1	0	9	1	0	1	1	1	1	0	0											7	0	0	0	0	1	1	0	0	0	0	0	0	0	0	0	0	0
1	5	2010	<5	1	1	1	1	9	1	1	1	0	0	9	9	1	1	0	0	0	0	1	1	9	1	0	11	1	1	1	1	0	0	0	0	0	0	0	0	0	0	0	0	0
1	5	2010	<5	0	1	1	1	9	0	0	1	0	0	9	1	0	0	0	0	0	0	0	0	9	0	0	2	0	0	1	0	1	1	0	0	0	0	0	0	0	0	0	0	0
1	5	2010	5-64	1	1	1	0	9	1	0	1	1	0	1	0	1											4	0	0	0	0	1	1	0	0	0	0	0	0	0	0	1	0	0
1	5	2010	<5	0	1	1	0	9	1	1	1	1	0	9	9	1	1	0	0	0	0	1	1	9	1	0	4	1	1	0	0	1	1	0	0	0	0	0	0	0	0	0	0	0
1	5	2010	<5	0	1	1	0	9	1	1	1	1	0	9	9	1	1	0	0	0	0	1	1	9	1	0	4	1	1	0	0	1	1	0	0	0	0	0	0	0	0	0	0	0
1	5	2010	65+	0	1	1	1	9	0	0	1	0	0	0	1	0											4	0	0	1	0	1	1	0	0	0	0	0	0	0	0	0	0	0
1	5	2010	5-64	0	1	1	0	9	0	1	1	0	0	0	1	0											4	1	0	0	0	1	1	0	0	0	0	0	0	0	0	0	0	0
1	5	2010	<5	0	1	1	1	9	0	0	1	0	0	9	9	0	0	0	0	0	0	0	0	9	0	0	7	0	0	1	0	1	1	0	0	0	0	0	0	0	0	0	0	0
1	5	2010	<5	0	1	1	1	9	1	0	1	0	0	9	9	0	0	0	0	0	0	1	0	9	0	0	10	0	1	1	0	0	1	0	0	0	0	0	0	0	0	0	0	0
1	5	2010	<5	0	1	1	1	9	1	0	1	1	0	9	9	0	0	0	0	0	0	0	0	9	0	0	15	0	0	1	0	0	0	0	0	0	0	0	0	0	0	0	0	0
1	5	2010	<5	0	1	1	1	9	0	0	1	0	0	9	9	0	0	0	0	0	0	0	0	9	0	0	4	0	0	1	0	1	1	0	0	0	0	0	0	0	0	0	0	0
1	5	2010	5-64	0	1	1	1	9	0	0	1	1	0	0	1	0											6	0	0	1	0	1	1	0	0	0	0	0	0	0	0	0	1	0
1	5	2010	5-64	1	1	1	1	9	1	0	1	1	0	0	1	0											9	0	0	1	0	0	1	0	0	0	0	0	0	0	0	1	0	0
1	5	2010	65+	1	1	1	1	9	1	0	1	1	0	0	1	0											14	0	0	1	0	0	0	0	0	0	0	0	0	0	0	0	0	0
1	5	2010	5-64	1	1	1	0	9	1	0	1	1	0	1	0	0											7	0	0	0	0	1	1	0	0	0	0	0	0	0	0	0	0	0
1	5	2010	<5	1	0	1	1	9	0	0	1	0	0	9	1	0	0	0	0	0	0	0	0	9	0	0	1	0	0	1	0	1	1	0	1	0	0	0	0	0	0	0	0	0
1	5	2010	5-64	0	1	1	0	9	0	0	1	1	0	1	1	0											4	0	0	0	0	1	1	0	0	0	0	0	0	0	0	0	0	0
1	5	2010	5-64	0	1	1	1	9	1	0	1	1	0	0	1	0											2	0	0	1	0	1	1	0	0	0	0	0	0	0	0	0	0	0
1	5	2010	5-64	1	1	1	0	9	0	0	1	1	0	1	0	1											3	0	0	0	0	1	1	0	0	0	0	0	0	0	0	0	0	0
1	5	2010	<5	1	1	1	0	9	1	1	1	1	0	9	9	1	1	0	0	0	0	0	0	9	1	0	4	1	1	0	0	1	1	0	0	0	0	0	0	0	0	0	0	0
1	5	2010	<5	1	1	1	0	9	1	1	1	1	0	9	9	1	1	0	0	0	0	0	0	9	1	0	7	1	1	0	0	1	1	0	0	0	0	0	0	0	0	0	0	0
1	5	2010	<5	1	1	1	0	9	1	1	1	1	0	9	9	1	1	0	0	0	0	0	0	9	1	0	7	1	1	0	0	1	1	0	0	0	0	0	0	0	0	0	0	0
1	5	2010	<5	0	1	1	0	9	1	1	1	1	0	9	9	1	1	0	0	0	0	0	0	9	1	0	1	1	1	0	0	1	1	0	0	0	0	0	0	0	0	0	0	0
1	5	2010	5-64	0	1	1	1	9	0	0	1	0	0	0	1	0											2	0	0	1	0	1	1	0	0	0	0	0	0	0	0	1	0	1
1	5	2010	5-64	0	1	1	1	9	0	0	1	1	0	0	1	0											5	0	0	1	0	1	1	1	0	0	0	1	0	0	0	0	0	0
1	5	2010	<5	1	1	1	1	9	0	0	1	1	0	9	9	1	1	0	0	0	0	1	0	9	0	0	1	0	1	1	1	1	1	0	0	0	0	0	0	0	0	0	0	0
1	5	2010	<5	1	1	1	1	9	1	0	1	1	0	9	9	1	1	0	0	0	0	1	0	9	0	0	10	0	1	1	1	0	1	1	0	0	0	1	0	0	0	0	0	0
1	5	2010	5-64	1	1	1	0	9	1	1	1	1	0	0	0	1											10	1	0	0	0	0	1	0	0	0	0	0	0	0	0	0	0	0
1	5	2010	5-64	1	1	1	0	9	1	1	1	1	0	0	0	1											10	1	0	0	0	0	1	0	0	0	0	0	0	0	0	0	0	0
1	5	2010	65+	0	1	1	0	9	1	1	1	1	0	0	0	1											6	1	0	0	0	1	1	0	0	0	0	0	0	0	0	0	0	0
1	5	2010	5-64	0	1	1	0	9	1	1	1	1	0	0	0	1											10	1	0	0	0	0	1	0	0	0	0	0	0	0	0	0	0	0
1	5	2010	5-64	1	1	0	1	0	1	1	1	1	0	0	0	1											7	1	0	1	1	1	1	0	0	0	0	0	0	0	0	0	0	0
1	5	2010	5-64	1	1	1	1	9	0	0	1	0	0	0	1	0											6	0	0	1	0	1	1	0	0	0	0	0	0	0	0	0	0	0
1	5	2010	5-64	0	1	1	1	9	1	0	1	1	0	0	1	0											7	0	0	1	0	1	1	0	0	0	0	0	0	0	0	0	0	1
1	5	2010	<5	1	1	1	1	9	1	0	1	1	0	9	9	1	1	0	0	0	0	1	0	9	0	0	3	0	1	1	1	1	1	0	1	0	0	0	0	0	0	0	0	0
1	5	2010	5-64	1	1	1	1	9	0	0	1	0	0	0	1	0											5	0	0	1	0	1	1	0	0	0	0	0	0	0	0	0	0	0
1	5	2010	<5	0	1	1	1	9	1	0	1	0	0	9	9	0	0	0	0	0	0	0	0	9	0	0	7	0	0	1	0	1	1	0	0	0	0	0	0	0	0	0	0	0
1	5	2010	<5	0	1	1	1	9	1	0	1	1	0	9	9	1	1	0	0	0	0	0	0	9	0	0	3	0	0	1	1	1	1	0	0	0	0	0	0	0	0	0	0	0
1	5	2010	<5	0	1	1	1	9	1	1	1	1	0	9	9	1	1	1	1	0	0	0	1	9	1	0	5	1	1	1	1	1	1	0	0	0	0	0	0	0	0	0	0	0
1	5	2010	5-64		0	1	1	9	1	0	1	1	0	1	1	0												0	0	1	0	0	0	0		0	0	0	0	0	0	0	0	0
1	5	2010	5-64	0	1	1	1	9	1	1	1	1	0	1	1	1											10	1	0	1	1	0	1	0	0	0	0	0	0	0	0	0	0	0
1	5	2010	5-64		0	1	0	9	1	0	1	1	0	1	0	0												0	0	0	0	0	0	0		0	0	0	0	0	0	0	0	0
1	5	2010	<5	1	1	1	0	9	1	1	1	1	0	9	9	1	1	0	0	0	0	0	0	9	1	0	4	1	1	0	0	1	1	0	0	0	0	0	0	0	0	0	0	0
1	5	2010	5-64	0	1	1	1	9	0	0	1	0	0	0	1	0											10	0	0	1	0	0	1	0	0	0	0	0	0	0	0	0	0	0
1	5	2010	65+	0	1	1	0	9	1	1	1	1	0	1	0	1											10	1	0	0	0	0	1	0	0	0	0	0	0	0	0	0	0	0
1	5	2010	5-64	1	1	1	1	9	0	0	1	0	0	0	1	0											4	0	0	1	0	1	1	1	0	0	0	1	0	0	0	0	0	0
1	5	2010	5-64	0	1	1	1	9	1	0	1	0	0	0	0	0											2	0	0	1	0	1	1	0	0	0	0	0	0	0	0	0	0	0
1	5	2010	65+	1	1	1	1	9	1	0	1	0	0	0	1	0											5	0	0	1	0	1	1	0	0	0	0	0	0	0	0	0	0	1
1	5	2010	<5	0	1	1	0	9	1	0	1	1	0	9	1	0	0	0	0	0	0	0	0	9	0	0	4	0	0	0	0	1	1	0	0	0	0	0	0	0	0	0	0	0
1	5	2010	<5	1	1	1	0	9	1	1	1	0	0	0	1	1	1	0	0	0	0	0	1	9	1	0	4	1	1	0	0	1	1	0	0	0	0	0	0	0	0	0	0	0
1	5	2010	5-64	1	1	1	1	9	1	0	1	1	0	0	1	0											5	0	0	1	0	1	1	1	0	0	0	1	0	0	0	1	0	1
1	5	2010	5-64	0	1	1	0	9	0	1	1	1	0	1	0	0											15	1	0	0	0	0	0	0	0	0	0	0	0	0	0	0	0	1
1	5	2010	5-64	0	1	1	0	9	0	1	1	1	0	1	0	1											4	1	0	0	0	1	1	0	0	0	0	0	0	0	0	1	0	0
1	5	2010	<5	1	1	1	1	9	1	1	1	0	0	9	9	1	1	0	0	0	0	1	1	9	1	0	1	1	1	1	1	1	1	0	0	0	0	0	0	0	0	0	0	0
1	5	2010	<5	0	1	1	1	9	1	0	1	1	0	9	9	0	0	0	0	0	0	0	0	9	0	0	2	0	0	1	0	1	1	0	0	0	0	0	0	0	0	0	0	0
1	5	2010	<5	0	1	1	1	9	1	0	1	0	0	9	9	0	0	0	0	0	0	0	0	9	0	0	3	0	0	1	0	1	1	0	0	0	0	0	0	0	0	0	0	0
1	5	2010	5-64	0	0	1	1	9	1	0	1	1	0	0	1	0											5	0	0	1	0	1	1	0	0	0	0	0	0	0	0	0	0	0
1	5	2010	5-64	1	1	1	0	9	1	1	1	1	0	0	0	1											7	1	0	0	0	1	1	0	0	0	0	0	0	0	0	0	0	0
1	5	2010	5-64	0	1	1	0	9	1	1	1	1	0	0	0	1											7	1	0	0	0	1	1	0	0	0	0	0	0	0	0	0	0	0
1	5	2010	5-64	0	1	1	0	9	1	1	1	1	0	0	0	1											7	1	0	0	0	1	1	0	0	0	0	0	0	0	0	0	0	0
1	5	2010	5-64	1	1	1	0	9	1	1	1	1	0	0	0	1											3	1	0	0	0	1	1	0	0	0	0	0	0	0	0	0	0	0
1	5	2010	5-64	0	1	1	0	0	1	1	1	1	0	0	0	1											3	1	0	0	0	1	1	0	0	0	0	0	0	0	0	0	0	0
1	5	2010	5-64	0	1	1	1	9	0	0	1	0	0	0	1	0											2	0	0	1	0	1	1	0	0	0	0	0	0	0	0	0	0	0
1	5	2010	<5	1	1	1	1	9	0	0	1	0	0	9	9	0	0	0	0	0	0	0	0	9	0	0	10	0	0	1	0	0	1	0	0	0	0	0	0	0	0	0	0	0
1	5	2010	<5	1	1	1	1	9	1	0	1	1	0	9	9	1	1	0	0	0	0	1	0	9	0	0	2	0	1	1	1	1	1	1	0	0	0	1	0	0	0	0	1	0
1	5	2010	<5	1	1	1	1	9	0	0	1	1	0	9	9	0	0	0	0	0	0	0	0	9	0	0	7	0	0	1	0	1	1	0	0	0	0	0	0	0	0	0	0	0
1	5	2010	65+	1	1	1	0	9	0	1	1	0	0	1	1	0											7	1	0	0	0	1	1	0	0	0	0	0	0	0	0	1	0	0
1	5	2010	<5	1	1	1	1	9	1	1	1	0	0	9	9	1	1	0	0	0	0	1	1	9	1	0	3	1	1	1	1	1	1	0	0	0	0	0	0	0	0	0	0	0
1	5	2010	5-64	1	1	1	1	0	1	0	1	0	0	0	0	1											6	0	0	1	1	1	1	0	0	0	0	0	0	0	0	0	0	0
1	5	2010	5-64	0	1	1	1	9	0	0	1	0	0	0	1	0											2	0	0	1	0	1	1	0	0	0	0	0	0	0	0	0	0	0
1	5	2010	<5	1	1	1	1	9	0	0	1	0	0	9	9	0	0	0	0	0	0	0	0	9	0	0	4	0	0	1	0	1	1	0	0	0	0	0	0	0	0	0	0	0
1	5	2010	5-64	0	1	1	1	9	1	0	1	0	0	0	1	0											7	0	0	1	0	1	1	0	0	0	0	0	0	0	0	0	0	0
1	5	2010	<5	0	1	1	1	9	1	0	1	1	0	9	9	0	0	0	0	0	0	0	0	9	0	0	3	0	0	1	0	1	1	0	0	0	0	0	0	0	0	0	0	0
1	5	2010	5-64	1	1	1	1	9	0	0	1	0	0	0	1	0											6	0	0	1	0	1	1	0	0	0	0	0	0	0	0	0	0	0
1	5	2010	<5	0	1	1	1	9	1	0	1	1	0	9	9	0	0	0	0	0	0	0	0	9	0	0	5	0	0	1	0	1	1	0	0	0	0	0	0	0	0	0	0	0
1	5	2010	5-64	1	1	1	0	9	1	0	1	1	0	0	1	1											1	0	0	0	0	1	1	1	0	0	0	1	0	0	0	1	0	0
1	5	2010	<5	0	1	1	1	9	1	1	1	1	0	9	9	0	0	0	0	1	0	1	0	9	0	0	15	1	1	1	0	0	0	0	0	0	0	0	0	0	0	0	0	0
1	5	2010	<5	0	1	1	1	9	1	1	1	0	0	9	9	1	1	1	0	1	0	1	1	9	1	0	3	1	1	1	1	1	1	0	0	0	0	0	0	0	0	0	0	0
1	5	2010	<5	1	1	1	1	9	1	1	1	1	0	9	9	0	0	1	0	0	0	1	1	9	0	0	1	1	1	1	0	1	1	0	0	0	0	0	0	0	0	0	0	0
1	5	2010	<5	0	1	1	1	9	1	0	1	0	0	9	9	1	1	1	0	0	0	0	1	9	1	0	2	0	1	1	1	1	1	0	0	0	0	0	0	0	0	0	0	0
1	5	2010	<5	1	1	1	1	9	0	0	1	1	0	9	9	0	0	0	0	0	0	0	0	9	0	0	5	0	0	1	0	1	1	0	0	0	0	0	0	0	0	0	0	0
1	5	2010	<5	0	1	1	1	9	1	0	1	0	0	9	9	0	0	0	0	0	0	0	0	9	0	0	3	0	0	1	0	1	1	0	0	0	0	0	0	0	0	0	0	0
1	5	2010	<5	1	1	1	1	9	1	0	1	1	0	9	9	0	0	0	0	0	0	0	0	9	0	0	4	0	0	1	0	1	1	0	0	0	0	0	0	0	0	0	0	0
1	5	2010	<5	1	1	1	1	9	0	0	1	1	0	9	9	0	0	0	0	0	0	0	0	9	0	0	2	0	0	1	0	1	1	0	0	0	0	0	0	0	0	0	0	0
1	5	2010	5-64	0	1	1	0	9	1	1	1	0	0	0	0	1											3	1	0	0	0	1	1	0	0	0	0	0	0	0	0	0	0	0
1	5	2010	5-64	0	1	1	0	9	1	1	1	1	0	0	0	1											15	1	0	0	0	0	0	0	0	0	0	0	0	0	0	0	0	0
1	5	2010	5-64	1	1	1	0	9	1	1	1	1	0	0	0	1											10	1	0	0	0	0	1	0	0	0	0	0	0	0	0	1	0	0
1	5	2010	<5	1	1	1	1	9	1	1	1	0	0	9	9	1	1	0	0	0	0	1	1	9	1	0	7	1	1	1	1	1	1	0	0	0	0	0	0	0	0	0	0	0
1	5	2010	5-64	1	1	1	0	9	1	1	1	1	0	0	0	1											3	1	0	0	0	1	1	0	0	0	0	0	0	0	0	1	0	0
1	5	2010	5-64	0	1	1	0	9	1	1	1	1	0	0	0	1											15	1	0	0	0	0	0	1	0	0	0	1	0	0	0	1	0	0
1	5	2010	5-64	0	1	1	0	9	1	1	1	1	0	0	0	1											4	1	0	0	0	1	1	0	0	0	0	0	0	0	0	0	0	0
1	5	2010	<5	1	1	1	1	9	1	1	1	1	0	9	9	1	1	1	0	0	0	0	0	9	1	0	2	1	1	1	1	1	1	0	0	0	0	0	0	0	0	0	0	0
1	5	2010	5-64	0	1	1	1	9	0	0	1	1	0	0	1	0											3	0	0	1	0	1	1	1	0	0	0	1	0	0	0	0	0	0
1	5	2010	<5	1	1	1	1	9	1	0	1	1	0	9	9	0	0	0	0	0	0	0	0	9	0	0	2	0	0	1	0	1	1	0	0	0	0	0	0	0	0	0	0	0
1	5	2010	<5	0	1	1	1	9	1	0	1	1	0	9	9	0	0	0	0	0	0	0	0	9	0	0	5	0	0	1	0	1	1	0	0	0	0	0	0	0	0	0	0	0
1	5	2010	5-64	1	1	1	1	9	0	0	1	1	0	0	1	0											4	0	0	1	0	1	1	0	0	0	0	0	0	0	0	0	0	0
1	5	2010	5-64	1	1	1	1	9	0	0	1	1	0	0	1	0											7	0	0	1	0	1	1	0	0	0	0	0	0	0	0	0	0	0
1	5	2010	5-64	1	1	1	1	9	1	0	1	0	0	0	1	0											4	0	0	1	0	1	1	0	0	0	0	0	0	0	0	0	0	0
1	5	2010	5-64	0	1	1	0	9	0	0	0	0	0	0	1	0											4	0	0	0	0	0	0	0	0	0	0	0	0	0	0	0	0	0
1	5	2010	5-64	0	1	1	1	9	0	0	1	1	0	1	1	0											3	0	0	1	0	1	1	1	0	0	0	1	0	0	0	0	0	0
1	5	2010	5-64	0	1	1	1	9	0	0	0	0	0	0	1	0											2	0	0	0	0	0	0	0	0	0	0	0	0	0	0	0	0	0
1	5	2010	5-64		0	1	0	9	1	1	1	1	0	0	0	1												1	0	0	0	0	0	0		0	0	0	0	0	0	0	0	0
1	5	2010	5-64	1	1	1	0	9	1	1	1	1	0	0	0	1											7	1	0	0	0	1	1	0	0	0	0	0	0	0	0	0	0	0
1	5	2010	5-64	1	1	1	0	9	1	1	1	1	0	0	0	1											15	1	0	0	0	0	0	0	0	0	0	0	0	0	0	0	0	0
1	5	2010	5-64	0	1	1	0	9	1	1	1	1	0	0	0	1											30	1	0	0	0	0	0	0	0	0	0	0	0	0	0	0	0	0
1	5	2010	5-64	1	1	1	1	9	1	0	1	1	0	0	1	0											14	0	0	1	0	0	0	0	0	0	0	0	0	0	0	0	0	0
1	5	2010	5-64	1	1	1	1	9	0	0	1	0	0	0	1	0											3	0	0	1	0	1	1	1	0	0	0	1	0	0	0	0	0	0
1	5	2010	5-64	0	1	1	1	9	0	0	1	0	0	0	1	0											7	0	0	1	0	1	1	0	0	0	0	0	0	0	0	0	0	0
1	5	2010	5-64	1	1	1	0	9	1	1	1	1	0	0	0	1											4	1	0	0	0	1	1	0	0	0	0	0	0	0	0	0	0	0
1	5	2010	5-64	1	1	1	0	9	1	1	1	1	0	0	0	1											7	1	0	0	0	1	1	0	0	0	0	0	0	0	0	0	0	0
1	5	2010	5-64	1	1	1	0	9	1	1	1	1	0	0	0	1											7	1	0	0	0	1	1	0	0	0	0	0	0	0	0	0	0	0
1	5	2010	5-64	0	1	1	0	9	1	1	1	1	0	0	0	1											3	1	0	0	0	1	1	0	0	0	0	0	0	0	0	0	0	0
1	5	2010	5-64	1	1	1	0	9	1	1	1	1	0	1	0	1											7	1	0	0	0	1	1	0	0	0	0	0	0	0	0	0	0	0
1	5	2010	5-64	1	1	1	1	9	1	0	1	1	0	0	1	0											9	0	0	1	0	0	1	0	0	0	0	0	0	0	0	0	0	0
1	5	2010	5-64	1	1	1	1	9	0	0	1	0	0	0	1	0											5	0	0	1	0	1	1	0	0	0	0	0	0	0	0	0	0	0
1	5	2010	5-64	0	1	1	1	9	1	1	1	1	0	0	0	0											3	1	0	1	0	1	1	0	0	0	0	0	0	0	0	0	0	0
1	5	2010	5-64	1	1	1	1	9	1	1	1	1	0	0	0	1											7	1	0	1	1	1	1	0	0	0	0	0	0	0	0	0	0	1
1	5	2010	5-64	0	0	1	0	9	1	1	1	1	0	0	0	1											2	1	0	0	0	1	1	0	0	0	0	0	0	0	0	0	0	0
1	5	2010	5-64	1	1	1	0	9	1	1	1	1	0	0	0	1											7	1	0	0	0	1	1	0	0	0	0	0	0	0	0	0	0	0
1	5	2010	<5	0	1	1	1	9	0	1	1	1	0	9	9	1	1	0	0	0	0	1	0	9	0	0	10	1	1	1	1	0	1	0	0	0	0	0	0	0	0	0	0	0
1	5	2010	<5	1	1	1	1	9	0	0	1	0	0	9	9	0	0	0	0	0	0	0	0	9	0	0	2	0	0	1	0	1	1	0	0	0	0	0	0	0	0	0	0	0
1	5	2010	<5	0	1	1	1	9	1	0	1	0	0	9	9	0	0	0	0	0	0	0	0	9	0	0	3	0	0	1	0	1	1	0	0	0	0	0	0	0	0	0	0	0
1	5	2010	5-64	1	1	1	1	9	1	1	1	1	0	1	1	1											10	1	0	1	1	0	1	0	0	0	0	0	0	0	0	0	0	0
1	5	2010	5-64	0	0	1	1	9	1	0	1	1	1	1	0	0											10	0	0	1	0	0	1	0	0	0	0	0	0	0	0	0	0	0
1	5	2010	5-64	0	1	1	0	9	1	0	1	1	1	1	0	0											7	0	0	0	0	1	1	0	0	0	0	0	0	0	0	0	0	0
1	5	2010	<5	0	1	1	0	9	1	1	1	1	0	9	9	1	1	0	0	0	0	1	1	9	1	0	2	1	1	0	0	1	1	0	0	0	0	0	0	0	0	0	0	0
1	5	2010	5-64		0	1	1	9	1	1	1	1	0	0	1	1												1	0	1	1	0	0	0		0	0	0	0	0	0	0	0	0
1	5	2010	65+	1	1	1	1	9	0	0	0	0	0	0	1	0											4	0	0	0	0	0	0	0	0	0	0	0	0	0	0	1	0	0
1	5	2010	5-64	1	1	1	1	9	0	0	1	0	0	0	1	0											10	0	0	1	0	0	1	0	0	0	0	0	0	0	0	0	0	0
1	5	2010	<5	1	1	1	1	9	1	1	1	0	0	9	9	1	1	1	1	0	0	1	1	9	1	0	2	1	1	1	1	1	1	0	0	0	0	0	0	0	0	0	0	0
1	5	2010	5-64	1	1	1	0	9	1	1	1	1	0	0	0	1											3	1	0	0	0	1	1	0	0	0	0	0	0	0	0	0	0	0
1	5	2010	5-64	1	1	1	1	9	0	0	1	0	0	0	1	0											10	0	0	1	0	0	1	0	0	0	0	0	0	0	0	0	0	0
1	5	2010	<5	0	1	1	1	9	1	0	1	1	0	9	9	0	0	0	0	0	0	0	0	9	0	0	5	0	0	1	0	1	1	0	0	0	0	0	0	0	0	0	0	0
1	5	2010	<5	1	1	1	1	9	1	1	1	1	0	9	9	0	1	0	0	0	0	1	0	9	0	0	4	1	1	1	1	1	1	0	0	0	0	0	0	0	0	0	0	0
1	5	2010	<5	0	1	1	1	9	1	0	1	1	0	9	9	0	0	0	0	0	0	0	0	9	0	0	20	0	0	1	0	0	0	0	0	0	0	0	0	0	0	0	0	0
1	5	2010	5-64	0	1	1	1	9	0	0	1	0	0	0	1	0											3	0	0	1	0	1	1	0	0	0	0	0	0	0	0	0	0	0
1	5	2010	<5	0	1	1	1	9	0	1	1	0	0	9	0	0	1	0	0	1	1	0	0	9	1	0	2	1	1	1	1	1	1	0	1	0	0	0	0	0	0	0	0	0
1	5	2010	5-64		0	1	0	9	1	1	1	1	0	0	0	1												1	0	0	0	0	0	0		0	0	0	0	0	0	0	0	0
1	5	2010	<5	1	1	1	0	9	1	1	1	1	0	9	9	1	1	1	0	0	0	1	1	9	1	0	5	1	1	0	0	1	1	0	0	0	0	0	0	0	0	0	0	0
1	5	2010	<5	1	1	1	1	9	0	0	1	0	0	9	9	0	0	0	0	0	0	0	0	9	0	0	4	0	0	1	0	1	1	0	0	0	0	0	0	0	0	0	0	0
1	5	2010	<5	0	1	1	1	9	1	0	1	1	0	9	9	0	0	0	0	0	0	0	0	9	0	0	3	0	0	1	0	1	1	0	0	0	0	0	0	0	0	0	0	0
1	5	2010	5-64	1	1	1	1	9	0	0	1	0	0	0	1	0											4	0	0	1	0	1	1	1	0	0	0	1	0	0	0	0	0	0
1	5	2010	5-64	0	1	1	1	9	0	0	1	1	0	0	1	0											10	0	0	1	0	0	1	0	0	0	0	0	0	0	0	0	0	0
1	5	2010	5-64	1	1	1	1	9	0	0	1	0	0	0	1	0											4	0	0	1	0	1	1	1	0	0	0	1	0	0	0	0	0	0
1	5	2010	5-64	1	1	1	0	9	1	1	1	1	0	0	0	1											4	1	0	0	0	1	1	0	0	0	0	0	0	0	0	0	0	0
1	5	2010	5-64	1	1	1	0	9	1	0	1	1	0	0	0	1											4	0	0	0	0	1	1	0	0	0	0	0	0	0	0	0	0	0
1	5	2010	5-64	0	1	1	0	9	1	1	1	1	0	0	0	1											5	1	0	0	0	1	1	0	0	0	0	0	0	0	0	0	0	0
1	5	2010	5-64		0	1	0	9	1	1	1	1	0	0	0	1												1	0	0	0	0	0	0		0	0	0	0	0	0	0	0	0
1	5	2010	<5	0	1	1	0	9	1	1	1	1	0	9	9	1	1	0	0	0	0	0	1	9	1	0	2	1	1	0	0	1	1	0	0	0	0	0	0	0	0	0	0	0
1	5	2010	<5	1	1	1	1	9	0	0	1	0	0	9	9	0	0	0	0	0	0	0	0	9	0	0	6	0	0	1	0	1	1	0	0	0	0	0	0	0	0	0	0	0
1	5	2010	5-64	0	1	1	1	9	0	0	1	1	0	0	1	0											3	0	0	1	0	1	1	1	0	0	0	1	0	0	0	0	0	0
1	5	2010	5-64	1	1	1	1	9	0	0	1	0	0	0	1	0											4	0	0	1	0	1	1	0	0	0	0	0	0	0	0	0	0	0
1	5	2010	5-64	0	1	1	1	9	0	0	1	1	0	0	1	0											4	0	0	1	0	1	1	0	0	0	0	0	0	0	0	0	0	0
1	5	2010	5-64	1	1	1	0	9	1	1	1	1	0	0	0	1											2	1	0	0	0	1	1	0	0	0	0	0	0	0	0	0	0	0
1	5	2010	<5	0	1	1	1	9	1	1	1	0	0	9	9	1	1	0	0	0	0	1	1	9	1	0	5	1	1	1	1	1	1	0	0	0	0	0	0	0	0	0	0	0
1	5	2010	65+	0	1	1	1	9	1	0	1	1	0	0	1	0											2	0	0	1	0	1	1	0	0	0	0	0	0	0	0	0	0	0
1	5	2010	5-64	0	1	1	1	9	0	0	1	0	0	0	1	0											12	0	0	1	0	0	0	0	0	0	0	0	0	0	0	0	0	0
1	5	2010	5-64	0	1	1	1	9	0	0	1	1	0	0	0	0											3	0	0	1	0	1	1	0	0	0	0	0	0	0	0	0	0	0
1	5	2010	<5	0	1	1	0	9	0	0	1	0	0	0	1	0	0	0	0	0	0	0	0	9	0	0	15	0	0	0	0	0	0	0	0	0	0	0	0	0	0	0	0	0
1	5	2010	<5	1	1	1	1	9	1	0	1	0	0	9	1	0	0	0	0	0	0	0	0	9	0	0	2	0	0	1	0	1	1	0	0	0	0	0	0	0	0	0	0	0
1	5	2010	5-64	0	1	1	1	9	0	0	1	0	0	0	1	0											5	0	0	1	0	1	1	0	0	0	0	0	0	0	0	0	0	0
1	5	2010	5-64	1	1	1	1	9	0	0	1	1	0	0	1	0											10	0	0	1	0	0	1	0	0	0	0	0	0	0	0	0	0	0
1	5	2010	5-64	0	1	1	1	9	0	0	1	0	0	0	1	0											10	0	0	1	0	0	1	0	0	0	0	0	0	0	0	0	0	0
1	5	2010	5-64	1	1	1	1	9	0	0	1	0	0	0	1	0											3	0	0	1	0	1	1	0	0	0	0	0	0	0	0	0	0	0
1	5	2010	5-64	1	1	1	1	9	1	1	1	0	0	0	1	0											5	1	0	1	0	1	1	0	0	0	0	0	0	0	0	0	0	0
1	6	2010	<5	1	1	1	1	9	1	0	1	0	0	9	1	1	1	0	0	1	0	0	1	9	0	0	6	0	1	1	1	1	1	0	0	0	0	0	0	0	0	0	0	0
1	6	2010	<5	0	1	1	1	9	1	0	1	1	0	0	1	0	1	0	0	0	0	0	1	9	1	0	9	0	1	1	1	0	1	0	0	0	0	0	0	0	0	0	1	0
1	6	2010	<5	1	1	1	1	9	1	0	1	0	0	9	0	0	1	1	0	0	0	0	0	9	0	0	5	0	1	1	1	1	1	0	0	0	0	0	0	0	0	0	0	0
1	6	2010	<5	0	1	1	0	9	1	1	1	0	0	0	0	1	1	0	0	0	0	0	1	0	0	0	4	1	1	0	0	1	1	0	0	0	0	0	0	0	0	0	0	0
1	6	2010	5-64	0	1	1	0	9	1	1	1	1	0	0	0	1											7	1	0	0	0	1	1	0	0	0	0	0	0	0	0	0	0	0
1	6	2010	5-64	0	1	1	0	9	1	1	1	1	0	0	0	1											7	1	0	0	0	1	1	0	0	0	0	0	0	0	0	0	0	0
1	6	2010	5-64	1	1	1	0	9	1	1	1	1	0	0	0	1											10	1	0	0	0	0	1	0	0	0	0	0	0	0	0	0	0	0
1	6	2010	<5	0	1	1	0	9	1	1	1	1	0	9	9	1	1	0	0	0	0	0	0	9	1	0	3	1	1	0	0	1	1	0	0	0	0	0	0	0	0	0	0	0
1	6	2010	<5	1	1	1	0	9	1	1	1	1	0	9	9	1	1	0	0	0	0	1	1	9	1	0	2	1	1	0	0	1	1	0	0	0	0	0	0	0	0	0	0	0
1	6	2010	5-64	0	1	1	0	0	0	1	0	0	0	1	0	1											7	0	0	0	0	0	0	0	1	0	0	0	0	0	0	0	0	0
1	6	2010	<5	0	1	1	1	9	1	0	1	1	0	9	9	0	0	0	0	0	0	0	0	9	0	0	4	0	0	1	0	1	1	0	0	0	0	0	0	0	0	0	0	0
1	6	2010	<5	1	1	1	1	9	1	0	1	1	0	9	9	0	0	0	0	1	0	0	0	9	0	0	3	0	1	1	0	1	1	0	0	0	0	0	0	0	0	0	0	0
1	6	2010	<5	0	1	1	1	9	1	0	1	1	0	9	9	0	0	0	0	0	0	0	0	9	0	0	6	0	0	1	0	1	1	0	0	0	0	0	0	0	0	0	0	0
1	6	2010	5-64	1	1	1	1	9	0	0	1	0	0	0	1	0											7	0	0	1	0	1	1	0	0	0	0	0	0	0	0	0	0	0
1	6	2010	<5	0	1	1	1	9	1	1	1	0	0	9	9	1	1	0	0	0	0	1	1	9	1	0	5	1	1	1	1	1	1	0	0	0	0	0	0	0	0	0	0	0
1	6	2010	5-64	1	1	1	1	9	0	0	1	0	0	1	0	0											6	0	0	1	0	1	1	0	0	0	0	0	0	0	0	0	0	0
1	6	2010	<5	1	1	1	0	9	1	1	1	0	0	9	9	0	1	0	1	0	0	0	0	9	1	0	3	1	1	0	0	1	1	0	0	0	0	0	0	0	0	0	0	0
1	6	2010	5-64	0	1	1	0	9	1	1	1	1	0	0	0	1											14	1	0	0	0	0	0	0	0	0	0	0	0	0	0	0	0	0
1	6	2010	5-64	1	1	1	1	9	0	0	1	0	0	0	1	0											3	0	0	1	0	1	1	0	1	1	0	0	0	0	0	0	0	0
1	6	2010	5-64	1	1	1	0	9	0	1	1	1	0	0	0	1											7	1	0	0	0	1	1	0	0	0	0	0	0	0	0	0	0	0
1	6	2010	<5	1	1	1	1	9	1	1	1	0	0	9	9	1	1	1	0	0	0	1	1	9	1	0	3	1	1	1	1	1	1	0	0	0	0	0	0	0	0	0	0	0
1	6	2010	<5	0	1	1	1	9	1	1	1	0	0	9	9	1	1	0	0	0	0	1	1	9	1	0	5	1	1	1	1	1	1	0	0	0	0	0	0	0	0	0	0	0
1	6	2010	5-64	0	1	1	1	9	0	0	1	1	0	0	0	0											5	0	0	1	0	1	1	0	0	0	0	0	0	0	0	0	0	0
1	6	2010	5-64	0	1	1	0	9	1	1	1	1	0	0	0	1											15	1	0	0	0	0	0	0	0	0	0	0	0	0	0	0	0	0
1	6	2010	5-64	1	1	1	0	9	1	1	1	1	0	0	0	1											3	1	0	0	0	1	1	1	0	0	1	0	0	1	0	0	0	0
1	6	2010	65+	0	1	1	1	9	1	1	1	1	0	1	0	1											6	1	0	1	1	1	1	0	0	0	0	0	0	0	0	0	0	0
1	6	2010	<5	0	1	1	0	9	1	1	1	1	0	9	9	1	1	0	0	0	0	1	1	9	1	0	1	1	1	0	0	1	1	0	0	0	0	0	0	0	0	0	0	0
1	6	2010	<5	0	1	1	1	9	1	1	1	1	0	9	9	1	1	0	0	0	0	0	0	9	1	0	10	1	1	1	1	0	1	0	0	0	0	0	0	0	0	0	0	0
1	6	2010	<5	0	1	1	1	9	0	0	1	0	0	9	9	0	0	0	0	0	0	0	0	9	0	0	6	0	0	1	0	1	1	0	0	0	0	0	0	0	0	0	0	0
1	6	2010	<5	1	1	1	1	9	0	0	1	0	0	9	9	0	0	0	0	0	1	0	0	9	0	0	2	0	1	1	0	1	1	0	0	0	0	0	0	0	0	0	0	0
1	6	2010	65+	1	0	1	0	9	1	1	1	1	0	0	0	1											5	1	0	0	0	1	1	0	0	0	0	0	0	0	0	0	0	1
1	6	2010	65+	0	1	1	0	9	1	1	1	1	0	0	0	1											30	1	0	0	0	0	0	0	0	0	0	0	0	0	0	0	0	0
1	6	2010	5-64	0	1	1	0	9	1	1	1	1	0	0	0	1											7	1	0	0	0	1	1	0	0	0	0	0	0	0	0	0	0	0
1	6	2010	5-64	1	1	1	0	9	1	1	1	0	0	0	0	1											4	1	0	0	0	1	1	0	0	0	0	0	0	0	0	0	0	0
1	6	2010	<5	1	1	1	0	9	1	1	1	0	0	9	9	1	1	0	0	0	0	1	1	9	1	0	2	1	1	0	0	1	1	0	0	0	0	0	0	0	0	0	0	0
1	6	2010	<5	0	0	1	1	9	1	1	1	1	0	9	9	0	0	0	0	0	0	0	0	9	1	0	4	1	1	1	0	1	1	0	0	0	0	0	0	0	0	0	0	0
1	6	2010	<5	0	1	1	1	9	0	1	1	0	0	9	0	1	1	0	0	0	0	1	1	9	1	0	7	1	1	1	1	1	1	0	0	0	0	0	0	0	0	0	0	0
1	6	2010	<5	0	1	1	0	9	1	1	1	1	0	9	9	1	1	0	0	0	0	0	0	9	1	0	2	1	1	0	0	1	1	0	0	0	0	0	0	0	0	0	0	0
1	6	2010	5-64	1	1	1	1	9	1	0	1	0	0	1	1	0											7	0	0	1	0	1	1	1	0	0	0	1	0	0	0	0	0	0
1	6	2010	5-64	1	1	1	0	9	1	1	1	1	1	0	0	1											10	1	0	0	0	0	1	0	0	0	0	0	0	0	0	0	0	0
1	6	2010	<5	0	1	1	1	9	0	0	1	0	0	9	9	0	0	0	0	0	0	0	0	9	0	0	2	0	0	1	0	1	1	0	0	0	0	0	0	0	0	0	0	0
1	6	2010	5-64	0	0	1	1	9	0	0	1	0	0	0	1	0											7	0	0	1	0	1	1	0	0	0	0	0	0	0	0	0	0	0
1	6	2010	5-64	0	0	1	1	9	0	0	1	1	0	0	1	0											5	0	0	1	0	1	1	0	0	0	0	0	0	0	0	0	0	0
1	6	2010	<5	0	1	1	1	9	0	0	1	1	0	9	9	0	0	0	0	0	0	0	0	9	0	0	9	0	0	1	0	0	1	0	0	0	0	0	0	0	0	0	0	0
1	6	2010	5-64	1	0	1	1	9	0	0	1	0	0	0	1	0											7	0	0	1	0	1	1	0	0	0	0	0	0	0	0	0	0	0
1	6	2010	5-64	0	1	1	0	9	1	1	1	1	1	0	0	0											10	1	0	0	0	0	1	0	0	0	0	0	0	0	0	0	0	0
1	6	2010	5-64	0	1	1	1	9	1	1	1	1	0	0	0	1											15	1	0	1	1	0	0	0	0	0	0	0	0	0	0	0	0	0
1	6	2010	5-64	0	1	0	1	0	1	1	1	1	0	1	0	1											21	1	0	1	1	0	0	0	0	0	0	0	0	0	0	0	0	1
1	6	2010	<5	0	1	1	1	9	0	0	1	1	0	9	9	0	0	0	0	1	0	0	0	9	0	0	3	0	1	1	0	1	1	0	0	0	0	0	0	0	0	0	0	0
1	6	2010	<5	0	1	1	1	9	1	1	1	1	0	9	9	1	1	0	0	0	0	1	1	9	1	0	5	1	1	1	1	1	1	0	0	0	0	0	0	0	0	0	0	0
1	6	2010	5-64	1	1	1	1	9	1	0	1	1	0	0	1	0											9	0	0	1	0	0	1	0	0	0	0	0	0	0	0	0	0	0
1	6	2010	5-64	1	1	1	1	9	1	0	1	0	0	0	1	0											15	0	0	1	0	0	0	0	0	0	0	0	0	0	0	0	0	0
1	6	2010	5-64	1	0	1	0	9	1	1	1	1	0	0	0	1											4	1	0	0	0	1	1	0	0	0	0	0	0	0	0	0	0	0
1	6	2010	<5	0	1	1	1	9	1	1	1	0	0	9	9	1	1	0	0	0	0	1	1	9	1	0	7	1	1	1	1	1	1	0	0	0	0	0	0	0	0	0	0	0
1	6	2010	5-64	0	1	1	0	9	0	0	0	0	0	0	1	0											10	0	0	0	0	0	0	0	0	0	0	0	0	0	0	0	0	0
1	6	2010	<5	0	1	1	1	9	1	1	1	0	0	9	9	1	1	1	1	0	1	0	1	9	1	0	4	1	1	1	1	1	1	0	1	0	0	0	0	0	0	0	0	0
1	6	2010	65+	0	1	1	0	9	1	1	1	1	0	0	0	1											14	1	0	0	0	0	0	0	0	0	0	0	0	0	0	0	0	0
1	6	2010	5-64	1	1	1	0	9	1	1	1	1	0	0	0	1											19	1	0	0	0	0	0	0	0	0	0	0	0	0	0	0	0	0
1	6	2010	5-64	1	1	1	0	9	1	1	1	1	0	0	0	1											9	1	0	0	0	0	1	0	0	0	0	0	0	0	0	0	0	0
1	6	2010	<5	0	1	1	0	9	1	1	1	1	0	9	9	1	1	0	0	0	0	1	1	9	1	0	4	1	1	0	0	1	1	0	0	0	0	0	0	0	0	0	0	0
1	6	2010	5-64	0	1	1	1	9	0	0	1	0	0	0	1	0											15	0	0	1	0	0	0	0	0	0	0	0	0	0	0	0	0	0
1	6	2010	<5		0	1	1	9	1	1	1	0	0	9	9	1	1	0	0	0	0	1	1	9	1	0		1	1	1	1	0	0	0		0	0	0	0	0	0	0	0	0
1	6	2010	5-64	0	1	1	0	0	0	1	1	1	0	0	0	0											1	1	0	0	0	1	1	1	0	0	0	1	0	0	0	0	0	0
1	6	2010	<5	0	1	1	0	9	0	0	1	1	0	9	9	0	0	0	0	0	0	0	0	9	0	0	3	0	0	0	0	1	1	0	0	0	0	0	0	0	0	0	0	0
1	6	2010	<5	1	1	1	1	9	0	0	1	1	0	9	9	0	0	0	0	1	0	0	0	9	0	0	9	0	1	1	0	0	1	0	0	0	0	0	0	0	0	0	0	0
1	6	2010	<5	0	1	1	1	9	1	0	1	1	0	9	9	0	0	0	0	0	0	0	0	9	0	0	4	0	0	1	0	1	1	0	0	0	0	0	0	0	0	0	0	0
1	6	2010	<5	0	1	1	1	9	1	0	1	1	0	9	9	0	0	0	0	0	0	0	0	9	0	0	7	0	0	1	0	1	1	0	0	0	0	0	0	0	0	0	0	0
1	6	2010	5-64	1	1	1	1	9	0	0	1	0	0	0	1	0											3	0	0	1	0	1	1	0	0	0	0	0	0	0	0	0	0	0
1	6	2010	5-64	0	1	1	1	9	1	1	1	1	0	0	1	1											2	1	0	1	1	1	1	0	0	0	0	0	0	0	0	0	0	1
1	6	2010	5-64	1	1	1	1	9	1	0	1	1	0	0	1	0											10	0	0	1	0	0	1	0	0	0	0	0	0	0	0	1	0	0
1	6	2010	5-64	0	1	1	1	9	1	1	1	0	0	0	1	0											9	1	0	1	0	0	1	0	0	0	0	0	0	0	0	0	0	1
1	6	2010	<5	0	1	1	1	9	1	1	1	0	0	9	1	1	1	0	1	0	0	0	1	9	1	0	5	1	1	1	1	1	1	0	1	0	0	0	0	0	0	0	0	0
1	6	2010	5-64	0	1	1	1	9	0	0	1	0	0	0	1	0											5	0	0	1	0	1	1	0	0	0	0	0	0	0	0	0	0	0
1	6	2010	<5	1	1	1	1	9	0	0	1	1	0	0	0	0	0	0	0	0	0	0	0	9	0	0	10	0	0	1	0	0	1	0	0	0	0	0	0	0	0	0	0	0
1	6	2010	<5	0	1	1	1	9	0	0	1	0	0	9	1	0	0	0	0	0	0	0	0	9	0	0	9	0	0	1	0	0	1	0	0	0	0	0	0	0	0	0	0	0
1	6	2010	5-64	1	1	1	0	9	1	1	1	1	0	0	0	1											15	1	0	0	0	0	0	0	0	0	0	0	0	0	0	0	0	0
1	6	2010	<5	1	1	1	0	9	1	1	1	1	0	9	9	1	1	0	0	0	0	0	0	9	1	0	1	1	1	0	0	1	1	0	0	0	0	0	0	0	0	0	0	0
1	6	2010	65+	0	1	1	1	9	1	1	1	1	0	0	0	0											1	1	0	1	0	1	1	0	0	0	0	0	0	0	0	0	0	1
1	6	2010	5-64	1	1	1	0	9	0	0	1	0	0	0	1	0											15	0	0	0	0	0	0	0	0	0	0	0	0	0	0	0	0	0
1	6	2010	5-64	1	1	1	1	9	0	0	1	0	0	0	1	0											14	0	0	1	0	0	0	0	0	0	0	0	0	0	0	0	0	0
1	6	2010	<5	0	1	1	1	9	1	0	1	0	0	9	9	0	0	0	0	0	0	0	0	9	0	0	2	0	0	1	0	1	1	0	0	0	0	0	0	0	0	0	0	0
1	6	2010	<5	1	1	1	1	9	0	0	1	0	0	9	9	0	0	0	0	0	0	0	0	9	0	0	7	0	0	1	0	1	1	0	0	0	0	0	0	0	0	0	0	0
1	6	2010	<5	0	1	1	1	9	1	0	1	1	0	9	1	0	0	0	0	0	0	0	0	9	0	0	12	0	0	1	0	0	0	0	0	0	0	0	0	0	0	0	0	0
1	6	2010	65+	0	1	1	0	9	1	1	1	1	0	0	0	1											1	1	0	0	0	1	1	0	0	0	0	0	0	0	0	0	0	0
1	6	2010	5-64	0	1	1	0	9	0	0	1	1	0	0	1	0											4	0	0	0	0	1	1	1	0	0	0	1	0	0	0	0	0	0
1	6	2010	5-64	0	1	1	0	9	0	0	1	1	0	0	1	0											8	0	0	0	0	0	1	0	0	0	0	0	0	0	0	0	0	0
1	6	2010	65+	0	1	1	0	9	0	0	1	1	0	0	0	1											2	0	0	0	0	1	1	0	0	0	0	0	0	0	0	0	0	0
1	6	2010	<5	0	1	1	0	9	0	0	0	0	0	0	1	0	0	0	0	0	0	0	0	9	0	0	7	0	0	0	0	0	0	0	0	0	0	0	0	0	0	0	0	0
1	6	2010	5-64	0	1	1	1	9	1	1	1	1	0	0	1	0											2	1	0	1	0	1	1	0	0	0	0	0	0	0	0	0	0	0
1	6	2010	5-64	1	1	1	1	9	1	0	1	1	0	1	1	0											5	0	0	1	0	1	1	0	0	0	0	0	0	0	0	0	0	0
1	6	2010	5-64	0	1	1	1	9	1	0	1	0	0	0	1	0											7	0	0	1	0	1	1	0	0	0	0	0	0	0	0	0	0	0
1	6	2010	5-64	0	0	1	0	9	1	1	1	1	0	0	0	1											30	1	0	0	0	0	0	0	0	0	0	0	0	0	0	0	0	0
1	6	2010	5-64	0	1	1	0	9	1	1	1	1	0	0	0	1											6	1	0	0	0	1	1	0	0	0	0	0	0	0	0	1	0	0
1	6	2010	<5	0	1	1	1	9	1	1	1	0	0	9	9	1	1	0	0	0	0	1	1	9	1	0	7	1	1	1	1	1	1	0	0	0	0	0	0	0	0	0	0	0
1	6	2010	5-64	1	1	1	1	9	0	0	1	1	0	0	1	0											7	0	0	1	0	1	1	0	0	0	0	0	0	0	0	0	0	0
1	6	2010	5-64	1	1	1	1	9	0	0	1	0	0	0	1	0											9	0	0	1	0	0	1	0	0	0	0	0	0	0	0	0	0	0
1	6	2010	<5	0	1	1	1	9	1	0	1	1	0	9	9	0	0	0	0	0	0	0	0	9	0	0	8	0	0	1	0	0	1	0	0	0	0	0	0	0	0	0	0	0
1	6	2010	5-64	1	1	1	1	9	1	0	1	1	0	0	1	0											10	0	0	1	0	0	1	0	0	0	0	0	0	0	0	0	0	0
1	6	2010	<5	1	1	1	1	9	1	0	1	1	0	9	9	0	0	0	0	1	0	0	0	9	0	0	2	0	1	1	0	1	1	0	0	0	0	0	0	0	0	0	0	0
1	6	2010	5-64	0	1	1	0	9	1	1	1	1	0	0	0	1											7	1	0	0	0	1	1	0	0	0	0	0	0	0	0	0	0	0
1	6	2010	5-64	0	1	1	0	9	1	1	1	1	0	0	0	1											3	1	0	0	0	1	1	0	0	0	0	0	0	0	0	0	0	0
1	6	2010	5-64	1	1	1	0	9	1	1	1	1	0	0	0	1											4	1	0	0	0	1	1	0	0	0	0	0	0	0	0	0	0	0
1	6	2010	5-64	1	1	1	0	9	1	1	1	1	0	0	0	1											3	1	0	0	0	1	1	0	0	0	0	0	0	0	0	1	0	0
1	6	2010	<5	0	1	1	0	9	1	1	1	1	0	9	9	1	1	0	0	0	0	0	0	9	1	0	7	1	1	0	0	1	1	0	0	0	0	0	0	0	0	0	0	0
1	6	2010	<5	1	1	1	1	9	0	0	0	0	0	9	1	0	0	0	0	0	1	0	0	9	0	0	3	0	0	0	0	0	0	0	0	0	0	0	0	0	0	0	0	0
1	6	2010	5-64	1	1	1	1	9	0	0	1	0	0	0	1	0											3	0	0	1	0	1	1	0	0	0	0	0	0	0	0	0	0	0
1	6	2010	<5	1	1	1	1	9	0	0	0	0	0	0	1	0	0	0	0	0	0	0	0	9	0	0	3	0	0	0	0	0	0	0	0	0	0	0	0	0	0	0	0	0
1	6	2010	<5	0	1	1	0	9	1	1	1	1	0	9	9	1	1	0	0	0	0	1	1	9	1	0	2	1	1	0	0	1	1	0	0	0	0	0	0	0	0	0	0	0
1	6	2010	5-64	0	1	1	1	9	0	0	1	0	0	0	1	0											4	0	0	1	0	1	1	0	0	0	0	0	0	0	0	0	0	0
1	6	2010	5-64	1	1	1	0	9	1	1	1	1	0	0	0	1											2	1	0	0	0	1	1	0	0	0	0	0	0	0	0	0	0	0
1	6	2010	5-64	1	1	1	0	9	1	1	1	1	0	0	0	1											7	1	0	0	0	1	1	0	0	0	0	0	0	0	0	1	0	0
1	6	2010	65+	0	1	1	0	9	1	1	1	1	0	0	0	1											5	1	0	0	0	1	1	1	0	0	0	1	0	0	0	0	0	0
1	6	2010	<5	1	1	1	1	9	1	1	1	1	0	9	9	1	1	1	0	0	0	0	1	9	1	0	2	1	1	1	1	1	1	0	0	0	0	0	0	0	0	0	0	0
1	6	2010	65+	1	1	1	1	9	1	0	1	1	1	1	0	0											1	0	0	1	0	1	1	0	0	0	0	0	0	0	0	0	0	1
1	6	2010	5-64	0	1	1	1	9	0	1	1	1	0	1	1	0											3	1	0	1	0	1	1	0	0	0	0	0	0	0	0	0	0	0
1	6	2010	5-64	1	1	1	0	9	1	1	1	1	0	0	0	1											7	1	0	0	0	1	1	1	0	0	0	1	0	0	0	0	0	0
1	6	2010	5-64	0	1	1	0	9	1	1	1	1	0	0	0	1											10	1	0	0	0	0	1	0	0	0	0	0	0	0	0	0	0	0
1	6	2010	65+	0	1	1	0	9	1	1	1	1	0	0	0	1											15	1	0	0	0	0	0	0	0	0	0	0	0	0	0	0	0	0
1	6	2010	<5	1	1	1	0	9	1	1	1	1	0	9	9	1	1	0	0	0	0	0	1	9	1	0	3	1	1	0	0	1	1	0	0	0	0	0	0	0	0	0	0	0
1	6	2010	<5	0	1	1	1	9	0	0	1	1	0	9	9	0	0	0	0	0	0	0	0	9	0	0	15	0	0	1	0	0	0	0	1	0	0	0	0	0	0	0	0	0
1	6	2010	<5	1	1	1	1	9	0	0	1	0	0	9	9	0	0	0	0	0	0	0	0	9	0	0	2	0	0	1	0	1	1	0	0	0	0	0	0	0	0	0	0	0
1	6	2010	5-64	0	1	1	1	9	0	0	1	1	0	0	1	0											5	0	0	1	0	1	1	0	0	0	0	0	0	0	0	0	0	0
1	6	2010	<5	1	1	1	1	9	1	0	1	0	0	9	0	0	0	0	0	0	0	0	0	9	0	0	3	0	0	1	0	1	1	0	0	0	0	0	0	0	0	0	0	0
1	6	2010	5-64	1	1	1	1	9	1	0	1	0	0	1	1	0											4	0	0	1	0	1	1	0	0	0	0	0	0	0	0	0	0	0
1	6	2010	<5	0	1	1	1	9	0	0	1	0	0	0	1	0	0	0	0	0	0	0	0	9	0	0	4	0	0	1	0	1	1	0	0	0	0	0	0	0	0	0	0	0
1	6	2010	65+	0	1	1	0	9	1	1	1	1	0	0	0	1											15	1	0	0	0	0	0	0	0	0	0	0	0	0	0	0	0	0
1	6	2010	5-64	1	1	1	0	0	1	1	1	1	0	0	0	1											3	1	0	0	0	1	1	0	0	0	0	0	0	0	0	1	0	0
1	6	2010	<5	0	1	1	1	9	0	0	1	0	0	9	9	0	0	0	0	0	0	0	0	9	0	0	2	0	0	1	0	1	1	0	1	0	0	0	0	0	0	0	0	0
1	6	2010	5-64	1	1	1	1	9	0	0	1	0	0	1	0	1											1	0	0	1	1	1	1	0	0	0	0	0	0	0	0	0	1	0
1	6	2010	5-64	1	1	1	1	9	1	0	1	0	0	1	1	0											7	0	0	1	0	1	1	0	0	0	0	0	0	0	0	0	0	0
1	6	2010	5-64	1	1	1	0	9	1	1	1	1	0	0	0	1											2	1	0	0	0	1	1	0	0	0	0	0	0	0	0	0	0	0
1	6	2010	5-64	0	1	1	0	9	1	1	1	1	0	0	0	1											7	1	0	0	0	1	1	0	0	0	0	0	0	0	0	0	0	0
1	6	2010	<5	0	1	1	1	9	1	1	1	0	0	9	1	0	1	0	0	0	0	0	0	9	1	0	10	1	1	1	1	0	1	0	0	0	0	0	0	0	0	0	0	0
1	6	2010	5-64	1	1	1	1	9	1	1	1	1	0	1	1	0											4	1	0	1	0	1	1	0	0	0	0	0	0	0	0	0	0	0
1	6	2010	5-64	1	1	1	1	9	1	0	1	0	0	0	0	0											13	0	0	1	0	0	0	1	0	0	0	1	0	0	0	0	0	0
1	7	2010	5-64	1	1	1	0	9	0	1	1	1	0	0	0	0											5	1	0	0	0	1	1	0	0	0	0	0	0	0	0	0	0	0
1	7	2010	65+	1	1	1	0	9	0	1	1	1	0	1	1	1											5	1	0	0	0	1	1	0	0	0	0	0	0	0	0	1	0	0
1	7	2010	65+	0	1	0	1	9	1	0	1	0	0	0	0	0											1	0	0	1	0	1	1	0	1	1	0	0	0	0	0	0	0	0
1	7	2010	5-64	1	1	1	1	1	1	1	1	1	0	1	0	1											1	1	0	1	1	1	1	0	1	0	0	0	0	0	0	0	0	0
1	7	2010	<5	0	1	1	1	9	1	0	1	0	0	9	1	0	1	0	0	0	0	0	1	9	1	0	8	0	1	1	1	0	1	0	0	0	0	0	0	0	0	0	0	0
1	7	2010	<5	1	1	1	1	9	1	0	1	0	0	9	9	0	0	0	0	0	0	0	0	9	0	0	10	0	0	1	0	0	1	0	0	0	0	0	0	0	0	0	0	0
1	7	2010	5-64	1	1	1	1	9	0	0	1	0	0	0	0	0											2	0	0	1	0	1	1	0	0	0	0	0	0	0	0	0	0	0
1	7	2010	5-64	1	1	1	1	9	0	0	1	1	0	1	0	0											6	0	0	1	0	1	1	0	0	0	0	0	0	0	0	0	0	0
1	7	2010	5-64	0	1	1	0	9	1	1	1	1	0	0	0	1											7	1	0	0	0	1	1	0	0	0	0	0	0	0	0	0	0	0
1	7	2010	5-64	1	1	1	0	9	1	1	1	1	0	0	0	1											15	1	0	0	0	0	0	0	0	0	0	0	0	0	0	0	0	0
1	7	2010	5-64	0	1	1	0	9	1	1	1	1	0	0	0	1											5	1	0	0	0	1	1	0	0	0	0	0	0	0	0	0	0	0
1	7	2010	5-64	1	1	1	1	9	1	1	1	0	0	0	0	1											1	1	0	1	1	1	1	0	1	0	0	0	0	0	0	0	0	0
1	7	2010	<5	0	1	1	1	9	0	0	1	0	0	9	9	0	0	0	0	0	0	0	0	9	0	0	4	0	0	1	0	1	1	0	0	0	0	0	0	0	0	0	0	0
1	7	2010	<5	1	1	1	1	9	1	1	1	1	0	9	9	0	1	0	0	0	0	1	1	9	1	0	14	1	1	1	1	0	0	0	0	0	0	0	0	0	0	0	0	0
1	7	2010	5-64	0	0	1	1	9	0	0	1	1	0	1	1	0											5	0	0	1	0	1	1	0	0	0	0	0	0	0	0	0	0	0
1	7	2010	5-64	0	1	1	0	9	1	1	1	1	0	0	0	1											15	1	0	0	0	0	0	0	0	0	0	0	0	0	0	0	0	0
1	7	2010	5-64	1	1	1	0	9	1	1	1	1	0	0	0	1											5	1	0	0	0	1	1	0	0	0	0	0	0	0	0	1	0	0
1	7	2010	<5	0	1	1	1	9	1	1	1	0	0	9	9	1	1	0	0	0	0	1	1	9	1	0	4	1	1	1	1	1	1	0	0	0	0	0	0	0	0	0	0	0
1	7	2010	5-64	1	1	1	1	9	1	0	1	0	0	0	0	0											15	0	0	1	0	0	0	0	0	0	0	0	0	0	0	0	0	0
1	7	2010	5-64	0	1	1	0	9	1	1	1	1	0	0	0	1											4	1	0	0	0	1	1	0	0	0	0	0	0	0	0	0	0	0
1	7	2010	5-64	1	1	1	0	9	1	1	1	1	0	0	0	1											7	1	0	0	0	1	1	0	0	0	0	0	0	0	0	1	0	1
1	7	2010	5-64	0	0	1	1	9	1	1	1	1	0	0	0	1											7	1	0	1	1	1	1	0	0	0	0	0	0	0	0	0	0	0
1	7	2010	<5	1	1	1	0	9	1	1	1	1	0	9	9	1	1	0	0	0	0	0	0	9	1	0	3	1	1	0	0	1	1	0	0	0	0	0	0	0	0	0	0	0
1	7	2010	5-64	1	1	1	0	9	0	0	1	0	0	1	1	0											3	0	0	0	0	1	1	0	0	0	0	0	0	0	0	0	0	0
1	7	2010	<5	0	0	1	1	9	1	0	1	1	0	9	9	0	0	0	0	0	0	0	0	9	0	0	4	0	0	1	0	1	1	0	1	0	0	0	0	0	0	0	0	0
1	7	2010	5-64	0	1	1	1	9	1	0	1	0	0	0	0	0											2	0	0	1	0	1	1	0	1	1	0	0	0	0	0	0	0	0
1	7	2010	<5	0	1	1	1	9	0	0	1	1	0	9	9	0	0	0	0	0	0	0	0	9	0	0	5	0	0	1	0	1	1	0	1	0	0	0	0	0	0	0	0	0
1	7	2010	5-64	0	0	1	1	9	1	1	1	0	0	0	1	0											7	1	0	1	0	1	1	0	0	0	0	0	0	0	0	1	0	0
1	7	2010	65+	0	1	1	0	9	1	1	1	1	0	0	0	1											20	1	0	0	0	0	0	0	0	0	0	0	0	0	0	0	0	0
1	7	2010	5-64		0	1	1	9	1	1	1	1	0	0	0	1												1	0	1	1	0	0	0		0	0	0	0	0	0	0	0	0
1	7	2010	<5	1	1	0	0	9	1	1	1	1	0	9	9	1	1	1	0	0	0	0	0	9	1	0	1	1	1	0	0	0	0	0	0	0	0	0	0	0	0	0	0	0
1	7	2010	5-64	0	1	1	1	9	1	1	1	1	0	1	0	1											3	1	0	1	1	1	1	0	0	0	0	0	0	0	0	0	0	0
1	7	2010	5-64	0	1	1	1	9	1	0	1	0	0	0	1	0											2	0	0	1	0	1	1	0	0	0	0	0	0	0	0	0	0	0
1	7	2010	5-64	1	1	1	0	9	0	0	1	0	0	1	0	0											3	0	0	0	0	1	1	0	0	0	0	0	0	0	0	0	0	0
1	7	2010	5-64	0	1	1	1	9	0	0	1	0	0	0	1	0											4	0	0	1	0	1	1	0	0	0	0	0	0	0	0	0	0	0
1	7	2010	5-64	0	1	1	1	9	0	0	1	0	0	0	1	0											7	0	0	1	0	1	1	0	0	0	0	0	0	0	0	0	0	1
1	7	2010	5-64	0	1	1	0	9	0	0	1	1	0	0	0	1											7	0	0	0	0	1	1	0	0	0	0	0	0	0	0	0	0	0
1	7	2010	<5	0	1	1	1	9	0	0	1	0	0	0	0	0	0	0	0	0	0	0	0	9	0	0	7	0	0	1	0	1	1	0	0	0	0	0	0	0	0	0	0	0
1	7	2010	5-64	1	1	1	1	9	0	0	0	0	0	0	1	0											4	0	0	0	0	0	0	0	0	0	0	0	0	0	0	0	0	0
1	7	2010	5-64	1	1	1	0	9	1	1	1	1	0	0	0	1											14	1	0	0	0	0	0	0	0	0	0	0	0	0	0	0	0	0
1	7	2010	5-64	1	1	1	0	9	1	1	1	1	0	0	0	1											4	1	0	0	0	1	1	0	0	0	0	0	0	0	0	0	0	0
1	7	2010	<5	0	1	1	1	9	1	1	1	1	0	9	9	1	1	0	0	0	0	1	1	9	1	0	3	1	1	1	1	1	1	0	0	1	0	0	0	0	0	0	0	0
1	7	2010	<5	1	1	1	1	9	0	0	1	0	0	9	9	0	0	0	0	0	0	0	0	9	0	0	4	0	0	1	0	1	1	0	0	0	0	0	0	0	0	0	0	0
1	7	2010	<5	0	1	1	1	9	1	0	1	1	0	9	9	0	0	0	0	0	0	0	0	9	0	0	3	0	0	1	0	1	1	0	0	0	0	0	0	0	0	0	0	0
1	7	2010	5-64	0	1	1	1	9	0	0	1	0	0	0	1	0											5	0	0	1	0	1	1	0	0	0	0	0	0	0	0	0	0	0
1	7	2010	<5	0	1	1	1	9	0	0	1	0	0	9	9	0	0	0	0	0	0	0	0	9	0	0	7	0	0	1	0	1	1	0	0	0	0	0	0	0	0	0	0	0
1	7	2010	65+	0	1	1	0	9	1	1	1	1	1	0	0	1											15	1	0	0	0	0	0	0	0	0	0	0	0	0	0	0	0	0
1	7	2010	<5	0	1	1	1	9	1	1	1	0	0	9	9	1	1	0	0	0	0	1	1	9	1	0	4	1	1	1	1	1	1	0	0	0	0	0	0	0	0	0	0	0
1	7	2010	<5	0	1	1	1	9	0	0	1	0	0	0	1	0	0	0	0	0	0	0	0	9	0	0	6	0	0	1	0	1	1	0	0	0	0	0	0	0	0	0	0	0
1	7	2010	<5	1	1	1	0	9	1	1	1	1	0	9	9	1	1	0	0	0	0	0	0	9	1	0	11	1	1	0	0	0	0	0	0	0	0	0	0	0	0	0	0	0
1	7	2010	<5	0	1	1	1	9	0	0	1	1	0	9	9	1	0	0	0	0	0	0	0	9	0	0	4	0	0	1	1	1	1	0	0	0	0	0	0	0	0	0	0	0
1	7	2010	<5	0	1	1	1	9	1	0	1	0	0	9	9	0	0	0	0	0	0	0	0	9	0	0	3	0	0	1	0	1	1	0	0	0	0	0	0	0	0	0	0	0
1	7	2010	<5	1	1	1	1	9	0	0	1	0	0	9	9	0	0	0	0	0	0	0	0	9	0	0	30	0	0	1	0	0	0	0	0	0	0	0	0	0	0	0	0	0
1	7	2010	5-64	0	1	1	0	9	1	1	1	1	0	0	0	1											7	1	0	0	0	1	1	0	0	0	0	0	0	0	0	0	0	0
1	7	2010	5-64	0	1	1	0	9	1	1	1	1	0	0	1	1											1	1	0	0	0	1	1	0	0	0	0	0	0	0	0	0	0	0
1	7	2010	5-64	0	1	1	0	9	1	1	1	1	0	0	0	1											1	1	0	0	0	1	1	0	0	0	0	0	0	0	0	1	0	0
1	7	2010	5-64	1	1	1	1	9	1	0	1	0	0	0	0	0											7	0	0	1	0	1	1	0	0	0	0	0	0	0	0	0	0	1
1	7	2010	5-64	1	1	1	1	9	1	0	1	0	0	1	1	0											8	0	0	1	0	0	1	0	0	0	0	0	0	0	0	0	0	0
1	7	2010	5-64	1	1	1	1	9	0	0	1	0	0	1	1	0											9	0	0	1	0	0	1	0	0	0	0	0	0	0	0	0	0	0
1	7	2010	5-64	0	1	1	1	9	0	0	1	1	0	1	1	0											6	0	0	1	0	1	1	0	0	0	0	0	0	0	0	0	0	0
1	7	2010	5-64	1	1	1	1	9	1	1	1	0	0	1	0	1											5	1	0	1	1	1	1	0	1	0	0	0	0	0	0	0	0	0
1	7	2010	5-64	1	1	1	1	9	0	0	1	0	0	0	1	0											6	0	0	1	0	1	1	0	0	0	0	0	0	0	0	1	0	1
1	7	2010	5-64	1	1	1	1	9	1	1	1	1	0	1	0	1											6	1	0	1	1	1	1	0	0	0	0	0	0	0	0	0	0	0
1	7	2010	5-64	1	1	1	1	9	0	0	1	0	0	0	1	0											2	0	0	1	0	1	1	0	0	0	0	0	0	0	0	0	0	0
1	7	2010	5-64	1	1	1	1	9	1	1	1	1	0	0	0	1											5	1	0	1	1	1	1	0	0	0	0	0	0	0	0	0	0	1
1	7	2010	5-64	0	1	1	0	9	1	1	1	1	0	0	0	1											1	1	0	0	0	1	1	0	0	0	0	0	0	0	0	0	0	0
1	7	2010	<5	0	1	1	1	9	1	0	1	1	0	9	9	0	0	0	0	0	0	0	0	9	0	0	5	0	0	1	0	1	1	0	0	0	0	0	0	0	0	0	0	0
1	7	2010	<5	0	1	1	1	9	0	0	1	1	0	9	9	0	0	0	0	0	0	0	0	9	0	0	15	0	0	1	0	0	0	0	0	0	0	0	0	0	0	0	0	0
1	7	2010	<5	0	1	1	1	9	0	0	1	1	0	9	9	0	0	0	0	0	0	0	0	9	0	0	2	0	0	1	0	1	1	0	0	0	0	0	0	0	0	0	0	0
1	7	2010	5-64	1	1	1	1	9	0	0	1	1	0	0	1	0											7	0	0	1	0	1	1	0	0	0	0	0	0	0	0	0	0	0
1	7	2010	5-64	1	0	1	1	9	0	0	1	1	0	0	1	0											7	0	0	1	0	1	1	0	0	0	0	0	0	0	0	0	0	0
1	7	2010	5-64	0	1	1	0	9	0	0	1	1	0	1	1	0											6	0	0	0	0	1	1	0	0	0	0	0	0	0	0	0	0	0
1	7	2010	5-64	0	1	0	0	1	1	1	1	1	0	1	0	1											2	1	0	1	0	0	0	0	0	0	0	0	0	0	0	1	0	0
1	7	2010	5-64	1	1	1	1	9	0	0	1	1	0	0	1	0											14	0	0	1	0	0	0	0	0	0	0	0	0	0	0	0	0	0
1	7	2010	5-64	0	1	1	1	9	0	0	1	1	0	0	1	0											10	0	0	1	0	0	1	0	0	0	0	0	0	0	0	0	0	0
1	7	2010	5-64	1	1	1	1	9	0	0	1	0	0	0	1	0											30	0	0	1	0	0	0	0	0	0	0	0	0	0	0	0	0	0
1	7	2010	5-64	0	0	1	1	9	0	0	1	1	0	0	1	0											4	0	0	1	0	1	1	0	0	0	0	0	0	0	0	0	0	0
1	7	2010	5-64	1	1	1	1	9	0	0	1	0	0	0	1	0											10	0	0	1	0	0	1	0	1	0	0	0	0	0	0	0	0	0
1	7	2010	5-64	1	1	1	0	9	1	1	1	1	0	0	0	1											6	1	0	0	0	1	1	0	0	0	0	0	0	0	0	0	0	0
1	7	2010	5-64	0	1	1	0	9	1	1	1	1	0	0	0	1											1	1	0	0	0	1	1	0	0	0	0	0	0	0	0	0	0	0
1	7	2010	5-64	0	1	1	0	9	1	1	1	1	0	0	0	1											3	1	0	0	0	1	1	0	0	0	0	0	0	0	0	0	0	0
1	7	2010	65+	1	1	1	1	9	1	1	1	1	0	0	0	1											2	1	0	1	1	1	1	0	0	0	0	0	0	0	0	0	0	0
1	7	2010	<5	1	1	1	1	9	0	0	1	0	0	9	1	0	0	0	0	0	0	0	0	9	0	0	20	0	0	1	0	0	0	0	0	0	0	0	0	0	0	0	0	0
1	7	2010	5-64	0	0	1	0	9	1	1	1	1	0	0	0	1											10	1	0	0	0	0	1	0	0	0	0	0	0	0	0	0	0	0
1	7	2010	<5	0	1	1	1	9	1	1	1	0	0	9	9	1	1	0	0	0	0	1	1	9	1	0	7	1	1	1	1	1	1	0	0	0	0	0	0	0	0	0	0	0
1	7	2010	<5		0	1	1	9	1	1	1	0	0	9	9	1	1	0	0	0	1	1	1	9	1	0		1	1	1	1	0	0	0		0	0	0	0	0	0	0	0	0
1	7	2010	5-64	0	1	1	0	9	0	0	1	0	0	0	1	0											7	0	0	0	0	1	1	0	0	0	0	0	0	0	0	0	0	0
1	7	2010	<5	1	1	1	1	9	0	0	1	0	0	9	1	0	0	1	0	0	1	0	0	9	0	0	7	0	1	1	0	1	1	0	1	0	0	0	0	0	0	0	0	0
1	7	2010	5-64	0	1	1	0	9	1	1	1	1	0	0	0	1											4	1	0	0	0	1	1	0	0	0	0	0	0	0	0	0	0	0
1	7	2010	5-64	1	1	1	0	9	0	0	1	1	1	0	1	1											5	0	0	0	0	1	1	0	0	0	0	0	0	0	0	0	0	0
1	7	2010	5-64	1	1	1	0	9	1	0	1	0	1	0	0	1											7	0	0	0	0	1	1	0	0	0	0	0	0	0	0	0	0	0
1	7	2010	65+	1	1	1	0	9	1	1	1	1	0	0	0	1											4	1	0	0	0	1	1	0	0	0	0	0	0	0	0	0	0	0
1	7	2010	5-64	1	1	1	0	9	1	1	1	1	1	1	0	1											20	1	0	0	0	0	0	0	0	0	0	0	0	0	0	0	0	0
1	7	2010	5-64	1	1	1	0	9	1	0	0	1	0	0	0	0											6	0	0	0	0	0	0	0	0	0	0	0	0	0	0	0	0	0
1	7	2010	5-64	0	1	1	0	9	1	1	1	1	0	1	1	1											3	1	0	0	0	1	1	0	1	0	0	0	0	0	0	0	0	0
1	7	2010	<5	0	1	1	1	9	1	1	1	0	0	9	9	1	1	0	0	0	0	1	1	9	1	0	6	1	1	1	1	1	1	0	0	0	0	0	0	0	0	0	0	0
1	7	2010	<5	1	0	1	0	9	1	1	1	1	0	9	9	1	0	0	0	0	0	0	0	9	0	0	6	1	0	0	0	1	1	0	0	0	0	0	0	0	0	0	0	0
1	7	2010	5-64	1	1	1	0	9	0	0	1	1	0	1	1	0											7	0	0	0	0	1	1	0	0	0	0	0	0	0	0	0	0	0
1	7	2010	<5	1	1	1	0	9	0	0	1	1	0	0	0	0	0	0	0	0	0	0	0	9	0	0	7	0	0	0	0	1	1	0	0	0	0	0	0	0	0	0	0	0
1	7	2010	5-64	0	0	1	1	9	1	0	1	0	0	1	1	0											5	0	0	1	0	1	1	0	0	0	0	0	0	0	0	0	0	0
1	7	2010	5-64	0	0	1	1	9	1	0	0	0	0	0	1	0											3	0	0	1	0	0	0	0	0	0	0	0	0	0	0	0	0	0
1	7	2010	5-64	0	1	1	1	9	1	0	1	1	0	0	0	0											10	0	0	1	0	0	1	0	0	0	0	0	0	0	0	1	0	1
1	7	2010	5-64	1	1	1	0	9	1	1	1	1	0	0	0	1											4	1	0	0	0	1	1	0	0	0	0	0	0	0	0	0	0	0
1	7	2010	5-64	0	1	1	0	9	1	1	1	1	0	0	0	1											10	1	0	0	0	0	1	0	0	0	0	0	0	0	0	0	0	0
1	7	2010	<5	1	1	1	1	9	0	0	1	1	0	9	9	0	0	0	0	0	0	0	0	9	0	0	9	0	0	1	0	0	1	0	0	0	0	0	0	0	0	0	0	0
1	7	2010	5-64	0	1	1	1	9	0	0	1	1	0	0	1	0											5	0	0	1	0	1	1	0	0	0	0	0	0	0	0	0	0	0
1	7	2010	5-64	0	1	1	1	9	1	0	1	1	0	0	1	1											7	0	0	1	1	1	1	0	0	0	0	0	0	0	0	0	0	0
1	7	2010	5-64	1	1	1	0	9	1	1	1	1	0	0	0	1											10	1	0	0	0	0	1	0	0	0	0	0	0	0	0	0	0	0
1	7	2010	5-64	0	1	1	1	9	1	0	1	1	0	0	1	0											10	0	0	1	0	0	1	0	0	0	0	0	0	0	0	1	0	0
1	7	2010	5-64	0	1	1	1	9	1	0	1	0	0	0	1	0											4	0	0	1	0	1	1	0	0	0	0	0	0	0	0	0	0	0
1	7	2010	5-64	0	1	1	1	9	1	1	1	1	0	0	0	1											4	1	0	1	1	1	1	0	0	0	0	0	0	0	0	1	0	0
1	7	2010	5-64	1	1	1	1	9	0	0	1	0	0	0	1	0											7	0	0	1	0	1	1	0	0	0	0	0	0	0	0	0	0	0
1	7	2010	65+	0	1	1	0	9	0	1	1	0	0	1	0	1											2	1	0	0	0	1	1	0	0	0	0	0	0	0	0	0	0	1
1	7	2010	5-64	1	1	1	0	9	1	1	1	1	0	0	0	1											4	1	0	0	0	1	1	0	0	0	0	0	0	0	0	0	0	0
1	7	2010	5-64	1	1	1	0	9	1	1	1	1	0	0	0	1											6	1	0	0	0	1	1	0	0	0	0	0	0	0	0	0	0	0
1	7	2010	5-64	0	1	1	0	9	1	1	1	1	0	0	0	1											7	1	0	0	0	1	1	0	0	0	0	0	0	0	0	1	0	0
1	7	2010	5-64		0	1	0	9	1	1	1	1	0	0	0	1												1	0	0	0	0	0	0		0	0	0	0	0	0	0	0	0
1	7	2010	5-64	1	1	1	1	9	1	1	1	1	0	0	0	1											10	1	0	1	1	0	1	0	0	0	0	0	0	0	0	0	0	0
1	7	2010	5-64	1	1	1	1	9	0	0	1	0	0	0	1	0											7	0	0	1	0	1	1	0	0	0	0	0	0	0	0	0	0	0
1	7	2010	<5	0	1	1	1	9	0	0	1	1	0	9	9	0	0	0	0	0	0	0	0	9	0	0	4	0	0	1	0	1	1	0	0	0	0	0	0	0	0	0	0	0
1	7	2010	<5	0	1	1	1	9	1	0	1	1	0	9	9	0	0	0	0	0	0	0	0	9	0	0	6	0	0	1	0	1	1	0	0	0	0	0	0	0	0	0	0	0
1	7	2010	5-64	0	1	1	1	9	0	1	1	1	0	1	1	1											7	1	0	1	1	1	1	0	0	0	0	0	0	0	0	0	0	0
1	7	2010	65+	1	1	1	0	9	1	1	1	1	0	1	1	1											7	1	0	0	0	1	1	0	0	0	0	0	0	0	0	0	0	0
1	7	2010	65+	0	1	1	0	9	1	0	1	1	0	0	1	1											4	0	0	0	0	1	1	0	0	0	0	0	0	0	0	0	0	0
1	7	2010	5-64	0	1	1	1	9	1	1	1	1	0	0	0	1											2	1	0	1	1	1	1	0	0	0	0	0	0	0	0	0	0	0
1	7	2010	<5	0	1	0	0	9	1	1	1	0	0	9	9	1	1	0	0	0	0	0	1	9	1	0	5	1	1	0	0	0	0	0	0	0	0	0	0	0	0	0	0	0
1	7	2010	<5	0	1	1	1	9	1	1	1	1	1	9	9	0	1	0	0	0	0	0	0	9	1	0	10	1	1	1	1	0	1	0	0	0	0	0	0	0	0	0	1	0
1	7	2010	5-64	1	1	1	1	0	0	0	1	0	0	0	1	0											14	0	0	1	0	0	0	0	0	0	0	0	0	0	0	0	0	0
1	7	2010	5-64	1	1	1	0	9	1	1	1	1	0	0	1	1											7	1	0	0	0	1	1	0	0	0	0	0	0	0	0	0	0	0
1	7	2010	5-64	1	1	1	0	9	1	1	1	1	0	0	0	1											7	1	0	0	0	1	1	0	0	0	0	0	0	0	0	0	0	0
1	7	2010	5-64		0	1	0	9	1	1	1	1	0	0	0	1												1	0	0	0	0	0	0		0	0	0	0	0	0	0	0	0
1	7	2010	<5	0	1	1	0	9	1	0	1	1	0	9	9	0	0	0	0	0	0	0	0	9	0	0	10	0	0	0	0	0	1	0	0	0	0	0	0	0	0	0	0	0
1	7	2010	5-64	0	1	1	1	9	1	0	1	1	0	0	0	0											3	0	0	1	0	1	1	0	0	0	0	0	0	0	0	0	0	0
1	7	2010	5-64	0	1	1	1	9	1	0	1	1	0	1	1	0											9	0	0	1	0	0	1	0	0	0	0	0	0	0	0	0	0	0
1	7	2010	5-64	0	1	1	1	9	1	0	1	1	0	1	0	0											5	0	0	1	0	1	1	1	0	0	0	1	0	0	0	0	0	0
1	8	2010	5-64	1	1	1	0	9	1	1	1	1	0	0	0	1											10	1	0	0	0	0	1	0	0	0	0	0	0	0	0	0	0	0
1	8	2010	5-64	0	1	1	1	9	1	0	1	0	0	1	1	0											5	0	0	1	0	1	1	0	0	0	0	0	0	0	0	0	0	0
1	8	2010	5-64	0	1	1	1	9	1	1	1	1	0	1	0	1											7	1	0	1	1	1	1	0	0	0	0	0	0	0	0	0	0	0
1	8	2010	5-64	1	1	1	0	9	1	0	1	0	0	1	1	0											10	0	0	0	0	0	1	0	0	0	0	0	0	0	0	0	0	0
1	8	2010	5-64	0	1	1	0	9	1	1	1	1	0	0	0	1											4	1	0	0	0	1	1	0	0	0	0	0	0	0	0	0	0	1
1	8	2010	5-64	0	1	1	0	9	0	0	1	0	0	0	0	0											7	0	0	0	0	1	1	1	1	0	0	1	0	0	0	0	0	0
1	8	2010	65+	1	1	1	0	9	1	0	1	1	0	1	0	1											3	0	0	0	0	1	1	0	0	0	0	0	0	0	0	0	0	0
1	8	2010	5-64	1	1	1	0	9	1	0	1	1	0	1	0	1											4	0	0	0	0	1	1	0	0	0	0	0	0	0	0	0	0	0
1	8	2010	5-64	0	1	1	1	9	1	0	1	1	0	0	0	0											4	0	0	1	0	1	1	0	0	0	0	0	0	0	0	1	0	0
1	8	2010	5-64	1	1	1	0	9	1	0	1	1	0	1	1	0											2	0	0	0	0	1	1	0	0	0	0	0	0	0	0	0	0	0
1	8	2010	65+	0	1	1	0	9	1	0	1	1	0	1	0	1											4	0	0	0	0	1	1	0	0	0	0	0	0	0	0	0	0	0
1	8	2010	<5	1	1	1	1	9	0	0	1	1	0	9	9	0	0	0	0	0	0	0	0	9	0	0	2	0	0	1	0	1	1	0	0	0	0	0	0	0	0	0	0	0
1	8	2010	5-64	0	1	1	1	9	0	0	1	0	0	0	1	0											20	0	0	1	0	0	0	0	0	0	0	0	0	0	0	0	0	0
1	8	2010	5-64	0	1	1	1	9	1	0	1	1	0	0	1	0											10	0	0	1	0	0	1	0	0	0	0	0	0	0	0	0	0	0
1	8	2010	5-64	0	1	1	1	9	0	0	1	0	0	0	1	0											10	0	0	1	0	0	1	0	0	0	0	0	0	0	0	0	0	0
1	8	2010	<5	0	1	1	0	9	0	0	1	1	0	9	9	0	0	0	0	0	0	0	0	9	0	0	9	0	0	0	0	0	1	0	0	0	0	0	0	0	0	0	0	0
1	8	2010	5-64	0	1	1	0	9	1	1	1	1	0	0	0	1											7	1	0	0	0	1	1	0	0	0	0	0	0	0	0	0	0	1
1	8	2010	5-64	0	1	1	1	9	1	1	1	1	0	0	1	1											1	1	0	1	1	1	1	0	0	0	0	0	0	0	0	0	0	0
1	8	2010	5-64	0	1	1	1	9	0	0	1	1	0	0	0	0											9	0	0	1	0	0	1	0	0	0	0	0	0	0	0	0	0	0
1	8	2010	5-64	0	1	1	1	9	0	0	1	0	0	0	1	0											6	0	0	1	0	1	1	0	0	0	0	0	0	0	0	0	0	0
1	8	2010	<5	1	1	1	0	9	1	1	1	1	0	9	9	1	1	0	0	0	0	1	1	9	1	0	3	1	1	0	0	1	1	0	0	0	0	0	0	0	0	0	0	0
1	8	2010	5-64	0	1	1	1	9	1	1	1	1	0	0	0	1											3	1	0	1	1	1	1	0	0	0	0	0	0	0	0	0	0	0
1	8	2010	5-64	1	1	1	1	9	0	0	1	0	0	0	1	0											9	0	0	1	0	0	1	0	0	0	0	0	0	0	0	0	0	0
1	8	2010	65+	1	1	1	1	9	0	0	1	0	0	0	1	0											10	0	0	1	0	0	1	1	0	0	0	1	0	0	0	0	0	0
1	8	2010	5-64	0	1	1	1	9	0	0	1	1	0	0	1	0											6	0	0	1	0	1	1	0	0	0	0	0	0	0	0	0	0	0
1	8	2010	<5	0	1	1	0	9	0	0	1	1	0	9	9	0	0	0	0	0	0	0	0	9	0	0	20	0	0	0	0	0	0	0	0	0	0	0	0	0	0	0	1	0
1	8	2010	5-64	0	1	1	0	9	1	1	1	1	0	0	0	1											3	1	0	0	0	1	1	0	0	0	0	0	0	0	0	0	0	0
1	8	2010	5-64	1	0	1	0	9	1	1	1	1	0	0	0	1											7	1	0	0	0	1	1	0	0	0	0	0	0	0	0	0	0	0
1	8	2010	5-64	0	1	1	0	9	1	1	1	1	0	0	0	1											10	1	0	0	0	0	1	0	0	0	0	0	0	0	0	0	0	0
1	8	2010	5-64	0	1	1	1	9	0	0	1	0	0	0	1	0											5	0	0	1	0	1	1	0	0	0	0	0	0	0	0	0	0	0
1	8	2010	5-64	0	1	1	0	9	1	0	1	0	0	0	0	1											3	0	0	0	0	1	1	0	0	0	0	0	0	0	0	1	0	0
1	8	2010	<5	0	1	1	1	9	0	0	1	0	0	0	1	0	0	0	0	1	0	0	0	9	0	0	5	0	1	1	0	1	1	0	0	0	0	0	0	0	0	0	0	0
1	8	2010	5-64	1	1	1	0	9	0	1	1	1	0	0	0	0											8	1	0	0	0	0	1	0	0	0	0	0	0	0	0	0	0	0
1	8	2010	5-64	1	1	1	1	0	1	1	1	1	0	0	0	0											15	1	0	1	0	0	0	0	0	0	0	0	0	0	0	0	0	0
1	8	2010	5-64	1	1	1	1	9	0	0	1	0	0	0	1	0											10	0	0	1	0	0	1	0	0	0	0	0	0	0	0	0	0	0
1	8	2010	<5	0	1	1	1	9	1	0	1	1	0	9	9	0	0	0	0	0	0	0	0	9	0	0	20	0	0	1	0	0	0	0	0	0	0	0	0	0	0	0	0	0
1	8	2010	5-64	0	1	1	0	9	1	1	1	1	0	1	1	0											3	1	0	0	0	1	1	0	0	0	0	0	0	0	0	0	0	0
1	8	2010	<5	0	1	1	0	9	1	0	1	1	0	9	0	0	0	0	0	0	0	0	0	9	0	0	6	0	0	0	0	1	1	0	0	0	0	0	0	0	0	0	0	0
[truncated: 4,114 more rows]
